# Supplementary material for: Transcriptional profiling of macrophages derived from monocytes and iPS cells identifies a conserved response to LPS and novel alternative transcription
Source: Sci Rep. 2015 Jul 30;5:12524. doi: 10.1038/srep12524 (PMC4519778; doi:10.1038/srep12524)
Supplement: Supplementary Tables S1-S7 [file srep12524-s2.xls]

## Sheet: Table S1
Supplementary Table S1: Differential gene expression results from the DESeq2 software package. Contain six colums with log2 fold-change estimates and asjusted p-values for three components of the linear model.
Only protein coding genes and lincRNAs with TPM > 2 in at least one of the conditions were included in the analysis.
tissue_log2FC; tissue_padj - Log2 fold-change and adjusted p-value (FDR) for macrophage type effect.
treatment_log2FC; treatment_padj - Log2 fold-change and adjusted p-value (FDR) for LPS treatment effect.
interaction_log2FC; interaction_padj - Log2 fold-change and adjusted p-value (FDR) for the interaction term.
gene_id	gene_name	tissue_log2FC	tissue_padj	treatment_log2FC	treatment_padj	interaction_log2FC	interaction_padj
ENSG00000078081	LAMP3	-0.899839	0.0114048	9.39837	3.86472e-225	-0.403913	0.583039
ENSG00000117090	SLAMF1	0.700052	0.0479046	9.206	4.71961e-223	0.0851842	0.932088
ENSG00000131203	IDO1	0.0766307	0.877972	9.79512	3.5741e-188	0.89121	0.143889
ENSG00000172183	ISG20	-0.265959	0.469432	7.50366	1.94125e-161	1.05088	0.0295943
ENSG00000161570	CCL5	1.55063	8.56944e-07	8.03886	2.03208e-156	-1.16069	0.0224363
ENSG00000102794	IRG1	0.392906	0.377637	9.07595	8.35861e-149	1.75116	0.000695257
ENSG00000136689	IL1RN	3.06106	4.90599e-25	7.22381	4.61774e-130	-1.45882	0.00186472
ENSG00000136244	IL6	-1.09959	0.00307794	7.93023	6.89919e-126	-0.828606	0.184463
ENSG00000196092	PAX5	1.78542	1.14036e-06	7.5242	1.09728e-112	-0.369869	0.640648
ENSG00000169248	CXCL11	0.923391	0.0376604	8.39452	1.60859e-107	1.15074	0.0640698
ENSG00000134470	IL15RA	2.17555	4.39186e-15	5.98339	6.42915e-105	-0.228123	0.779395
ENSG00000240907	BX255923.3	-2.7422	3.32366e-08	8.60559	5.43933e-96	-0.137836	0.910933
ENSG00000162654	GBP4	2.6618	1.77156e-13	7.28404	7.09499e-95	0.201626	0.849793
ENSG00000168394	TAP1	1.85404	1.0555e-15	4.75391	6.10612e-92	-0.785914	0.0685832
ENSG00000184979	USP18	1.92165	2.15845e-10	5.99978	2.12274e-90	-0.64391	0.287298
ENSG00000169245	CXCL10	2.55331	5.08588e-10	7.57545	2.22702e-83	-0.139604	0.907991
ENSG00000154099	DNAAF1	-1.00043	0.0314972	6.99384	7.01967e-83	1.42003	0.0122572
ENSG00000121858	TNFSF10	1.29328	0.0004115	6.50505	8.95136e-82	0.280328	0.76929
ENSG00000234394	RP11-561O23.5	-3.14513	6.62899e-10	8.35585	3.74255e-81	0.526783	0.535269
ENSG00000163874	ZC3H12A	0.591851	0.0331807	4.70038	9.34631e-79	-0.371691	0.544022
ENSG00000251230	RP11-701P16.5	2.61162	1.52757e-12	6.6781	5.70767e-78	-0.351893	0.69668
ENSG00000204267	TAP2	1.14331	2.64258e-14	2.84286	9.95266e-78	-0.240248	0.52727
ENSG00000050730	TNIP3	1.45785	0.00182592	7.63481	2.46321e-75	-0.170837	0.887155
ENSG00000197272	IL27	0.697943	0.159647	7.27186	6.62432e-75	1.69041	0.00228328
ENSG00000106701	FSD1L	1.05379	0.0014795	5.6072	2.32143e-74	-2.02819	4.80018e-06
ENSG00000154451	GBP5	4.60518	1.42535e-49	5.65609	2.71002e-72	1.39235	0.00397225
ENSG00000161133	USP41	1.3835	3.23924e-05	5.5232	7.52688e-72	-0.227445	0.80061
ENSG00000139597	N4BP2L1	1.70645	2.2594e-11	4.46475	4.60954e-69	-1.07006	0.012356
ENSG00000261618	RP11-79H23.3	0.188833	0.75015	7.23271	1.34246e-68	1.27428	0.0394793
ENSG00000155287	SLC25A28	0.281557	0.236002	3.48939	4.1051e-67	0.348859	0.465929
ENSG00000140853	NLRC5	1.58309	3.09114e-14	3.63717	2.30493e-66	-0.471391	0.293022
ENSG00000166523	CLEC4E	2.32777	6.15182e-11	5.93113	4.59084e-66	-1.58493	0.00216472
ENSG00000100678	SLC8A3	-2.12078	8.22237e-06	6.40976	5.97356e-66	2.5077	7.50911e-07
ENSG00000120217	CD274	0.336352	0.451332	6.01034	1.18364e-65	0.77114	0.247556
ENSG00000138035	PNPT1	0.294711	0.221019	3.51883	2.00109e-65	0.0784861	0.916235
ENSG00000128284	APOL3	2.52273	2.20901e-14	5.56473	5.45782e-65	0.474164	0.52727
ENSG00000138646	HERC5	1.12656	0.000231339	4.93269	6.33165e-65	0.0708824	0.946497
ENSG00000108342	CSF3	-2.84921	3.85164e-08	8.24863	1.09386e-64	0.182941	0.865519
ENSG00000116663	FBXO6	0.671616	0.00640115	3.82569	1.34929e-63	0.509404	0.286592
ENSG00000100226	GTPBP1	0.0964167	0.598699	2.41707	2.00593e-63	0.302347	0.348629
ENSG00000113302	IL12B	-2.70586	1.13725e-06	8.19045	5.70322e-63	0.189295	0.872692
ENSG00000108771	DHX58	1.03658	5.63704e-05	4.1424	8.52855e-63	0.476177	0.384272
ENSG00000110944	IL23A	-0.595649	0.160615	5.59317	5.20706e-62	-1.22869	0.0271227
ENSG00000064886	CHI3L2	0.120037	0.841312	6.73797	5.25023e-61	-0.563985	0.49661
ENSG00000171509	RXFP1	-1.85905	0.000630163	7.59976	1.78286e-60	0.682547	0.375941
ENSG00000010030	ETV7	1.12364	0.0118529	6.34539	1.16404e-59	0.668433	0.372823
ENSG00000163644	PPM1K	-0.339223	0.206019	3.70151	2.68531e-59	1.1342	0.00235805
ENSG00000157111	TMEM171	-1.33734	0.00595182	6.45225	2.10593e-58	1.97606	0.000268537
ENSG00000166165	CKB	-3.26917	5.33496e-19	5.59674	8.38066e-56	1.33647	0.0184518
ENSG00000165806	CASP7	0.820049	0.000244206	3.35437	5.82651e-55	-0.112116	0.878506
ENSG00000140511	HAPLN3	-0.96908	0.0085201	5.0189	1.11608e-54	2.30179	3.94418e-07
ENSG00000026751	SLAMF7	1.36873	0.00275427	6.33196	3.47312e-54	0.262667	0.808706
ENSG00000117228	GBP1	2.11802	2.4364e-08	5.62585	1.84207e-53	1.13925	0.059485
ENSG00000221963	APOL6	1.15048	4.55185e-05	4.17633	3.64603e-53	-0.200796	0.808706
ENSG00000108700	CCL8	1.75802	8.21916e-05	6.281	4.05665e-53	-0.766654	0.298113
ENSG00000136816	TOR1B	0.344099	0.0717421	2.62914	6.17128e-53	0.497676	0.142177
ENSG00000184557	SOCS3	-1.27936	0.000208837	4.95386	1.40273e-52	2.25648	7.14869e-07
ENSG00000123609	NMI	1.27624	3.06213e-13	2.70604	5.37735e-52	-0.563996	0.0971798
ENSG00000138755	CXCL9	2.26255	8.80912e-06	6.93965	9.50046e-52	0.628459	0.44134
ENSG00000185338	SOCS1	-0.793223	0.0423422	5.03825	3.67746e-51	1.91976	7.33066e-05
ENSG00000115009	CCL20	-1.48598	0.00757984	7.07793	1.54143e-50	-0.370374	0.712751
ENSG00000235750	KIAA0040	3.37172	3.03233e-23	5.06674	2.19293e-50	-0.0220624	0.986174
ENSG00000166016	ABTB2	-1.4395	0.00028186	5.40815	3.03822e-50	0.930044	0.146325
ENSG00000122547	EEPD1	-1.08995	0.00048949	-4.44032	2.2644e-49	-2.17136	2.15339e-06
ENSG00000104432	IL7	1.32868	0.000730885	5.29994	4.03388e-49	0.0329994	0.98047
ENSG00000159166	LAD1	-0.630308	0.271551	6.48727	5.67803e-49	0.501428	0.568188
ENSG00000198355	PIM3	1.12489	3.05435e-07	3.16538	1.23902e-47	0.467417	0.317096
ENSG00000163666	HESX1	0.522047	0.220963	5.04551	1.35863e-47	0.749993	0.256777
ENSG00000111012	CYP27B1	1.66045	0.000360588	6.05991	3.54498e-47	0.010114	0.995114
ENSG00000196116	TDRD7	0.413665	0.0881729	3.11372	4.01386e-47	0.563113	0.19206
ENSG00000178685	PARP10	0.617641	0.00503719	2.98448	4.3438e-47	0.124381	0.856485
ENSG00000125733	TRIP10	-0.106037	0.703168	3.06086	6.10038e-47	0.691466	0.0815519
ENSG00000068079	IFI35	0.420509	0.11171	3.34647	9.48804e-47	0.402697	0.456309
ENSG00000101017	CD40	0.253085	0.41007	3.61122	1.04588e-46	0.542526	0.30378
ENSG00000151117	TMEM86A	-0.931485	0.00665441	-4.58676	1.61745e-46	-0.799958	0.194992
ENSG00000227917	RP11-143M1.3	-2.55254	5.99032e-07	7.41695	1.71405e-46	-0.00171151	0.998495
ENSG00000108387	2000-08-31	-1.35581	0.00550366	5.83651	1.95226e-46	0.82611	0.24847
ENSG00000115008	IL1A	-3.52715	2.97995e-14	6.24086	3.93798e-46	-2.33086	1.48478e-05
ENSG00000234883	MIR155HG	1.56189	4.49756e-08	3.98408	7.11508e-46	-0.43449	0.503905
ENSG00000121380	BCL2L14	-0.220831	0.745202	6.75153	9.60887e-46	2.81187	1.36152e-08
ENSG00000133639	BTG1	0.321788	0.100972	2.47012	4.13962e-45	-0.597061	0.0685832
ENSG00000056558	TRAF1	0.589037	0.166251	5.04537	4.20134e-45	-0.387328	0.660851
ENSG00000162645	GBP2	1.87185	4.60994e-08	4.69096	6.99177e-45	-0.376606	0.653113
ENSG00000109756	RAPGEF2	0.559633	0.0342077	3.36663	1.56276e-44	0.765507	0.0853515
ENSG00000115267	IFIH1	1.39777	1.52633e-05	4.35503	1.58441e-44	-0.176248	0.857032
ENSG00000128271	ADORA2A	-0.423149	0.47287	6.02412	1.94326e-44	-0.502768	0.556785
ENSG00000183486	MX2	1.1155	0.00114955	4.4805	2.53788e-44	-0.0502627	0.965611
ENSG00000075240	GRAMD4	-0.288441	0.459552	-4.39188	3.03067e-44	-0.583553	0.381725
ENSG00000170581	STAT2	0.105998	0.69949	2.95149	3.79719e-44	0.623257	0.128408
ENSG00000229644	NAMPTL	-0.00628918	0.987813	4.28359	5.08182e-44	0.350491	0.658634
ENSG00000123685	BATF3	-1.59362	2.07083e-05	4.60925	5.54057e-44	2.66236	5.77022e-09
ENSG00000110848	CD69	1.07943	0.0160156	5.41414	5.93258e-44	-0.971032	0.137482
ENSG00000111331	OAS3	1.36681	4.13695e-06	4.01032	8.50696e-44	-0.0861047	0.931745
ENSG00000243649	CFB	0.306124	0.512767	4.9147	1.66136e-43	0.904392	0.150369
ENSG00000145569	FAM105A	-1.10067	6.3096e-05	-3.67225	1.30484e-42	0.512568	0.381758
ENSG00000152766	ANKRD22	-1.51514	0.00051856	5.32136	3.12138e-42	2.15788	3.83821e-05
ENSG00000104213	PDGFRL	-2.87192	6.21996e-16	4.45273	1.33896e-41	3.18797	8.37366e-13
ENSG00000137628	DDX60	0.67839	0.0263718	3.74807	1.55131e-41	-0.262842	0.740261
ENSG00000168062	BATF2	0.91442	0.0129121	4.48092	1.89795e-41	0.0952212	0.932114
ENSG00000134321	RSAD2	1.99884	2.21873e-05	5.81804	2.1731e-41	0.408818	0.670146
ENSG00000170525	PFKFB3	1.23873	1.88227e-05	3.78476	2.31555e-41	0.999539	0.0403922
ENSG00000130589	HELZ2	0.243641	0.601789	4.7988	4.10236e-41	0.288932	0.768827
ENSG00000110047	EHD1	-0.39726	0.140927	3.17615	4.4127e-41	0.291817	0.640503
ENSG00000056972	TRAF3IP2	-0.371699	0.254988	3.67841	6.49494e-41	0.181176	0.833829
ENSG00000135114	OASL	1.25713	0.00562343	5.40662	1.04152e-40	0.0634206	0.961195
ENSG00000004468	CD38	2.99568	1.47809e-15	4.93981	1.18415e-40	-0.297572	0.765368
ENSG00000147443	DOK2	0.766908	0.0126758	-3.823	2.49335e-40	-0.610332	0.300519
ENSG00000138166	DUSP5	-1.27015	0.000162901	4.22058	5.28674e-40	0.0514222	0.964652
ENSG00000100911	PSME2	0.895316	4.17294e-07	2.33359	9.64909e-40	0.21717	0.651188
ENSG00000006075	CCL3	0.808668	0.0824101	5.22986	1.34632e-39	-0.623287	0.427774
ENSG00000002549	LAP3	0.644708	0.00125154	2.52246	1.7441e-39	0.514482	0.179618
ENSG00000145901	TNIP1	0.260895	0.432174	3.52674	7.74022e-39	-0.0330916	0.974743
ENSG00000135899	SP110	0.586259	0.0424855	3.39653	1.13283e-38	0.0292132	0.977394
ENSG00000177409	SAMD9L	2.3754	1.5618e-12	4.31537	3.53489e-38	-0.472777	0.536794
ENSG00000138642	HERC6	0.703849	0.0465221	4.06752	3.94427e-38	0.701823	0.256407
ENSG00000107201	DDX58	1.07269	0.0121677	4.91182	8.95804e-38	0.263775	0.801938
ENSG00000211689	TRGC1	0.934887	0.0799991	5.64242	1.32358e-37	-0.0517593	0.969635
ENSG00000183484	GPR132	-1.65101	7.12212e-08	3.84659	1.63364e-37	0.971951	0.0668592
ENSG00000152778	IFIT5	1.40894	5.40135e-07	3.53273	3.03916e-37	-0.750327	0.151805
ENSG00000197536	C5orf56	0.889904	0.00252084	3.42155	3.25159e-37	-0.062429	0.949179
ENSG00000091137	SLC26A4	-0.930696	0.0863899	5.63923	5.05597e-37	-0.288768	0.790716
ENSG00000196396	PTPN1	0.543186	0.000212727	1.81685	8.82615e-37	0.372837	0.202425
ENSG00000105835	NAMPT	-0.198942	0.64155	4.15123	9.37398e-37	0.262059	0.779395
ENSG00000187608	ISG15	0.0317478	0.950292	4.51792	1.03936e-36	0.730028	0.286484
ENSG00000125826	RBCK1	-0.0489376	0.797316	1.81118	1.28948e-36	0.485509	0.0718715
ENSG00000137571	SLCO5A1	-1.75187	0.000224875	4.91196	1.44851e-36	2.40324	3.02275e-06
ENSG00000089351	GRAMD1A	-0.395647	0.195059	3.31274	2.20721e-36	1.15972	0.00739521
ENSG00000103365	GGA2	-0.446423	0.0249384	-2.33897	2.2999e-36	-0.0592852	0.930367
ENSG00000164136	IL15	2.0343	3.86153e-09	4.23279	2.39685e-36	-0.388352	0.635056
ENSG00000129277	CCL4	1.18625	0.0101877	5.14339	2.76648e-36	0.0203622	0.988565
ENSG00000124201	ZNFX1	0.832961	0.00252074	3.27404	3.52144e-36	-0.160289	0.849324
ENSG00000123610	TNFAIP6	0.851528	0.144104	5.89293	3.73124e-36	1.16053	0.077044
ENSG00000185885	IFITM1	-2.31628	3.19608e-11	4.22295	3.82674e-36	1.90079	9.74049e-05
ENSG00000125347	IRF1	0.991891	0.000556974	3.43913	4.20623e-36	0.588534	0.296588
ENSG00000010818	HIVEP2	0.729366	0.0354501	3.89288	6.89822e-36	-0.473653	0.504374
ENSG00000040933	INPP4A	0.0457803	0.839158	-2.12582	7.47401e-36	-0.270747	0.519818
ENSG00000126353	CCR7	-1.01509	0.117519	6.3781	1.19522e-35	0.16501	0.890148
ENSG00000135604	STX11	1.08031	0.000177038	3.44632	1.43067e-35	-0.728505	0.167944
ENSG00000117091	CD48	2.37023	4.98137e-16	3.67903	1.67808e-35	-0.756541	0.178256
ENSG00000101187	SLCO4A1	1.96095	1.13261e-06	4.7498	1.78411e-35	-0.105529	0.930367
ENSG00000136688	IL36G	-4.04869	7.61785e-12	6.65067	2.01526e-35	-1.0588	0.0977066
ENSG00000145777	TSLP	-2.1328	2.77377e-05	5.58627	2.56332e-35	-2.05652	0.000211314
ENSG00000185433	LINC00158	0.584351	0.322128	5.61082	3.26047e-35	0.826818	0.239271
ENSG00000172936	MYD88	0.697506	5.64654e-05	2.10626	4.37059e-35	0.365784	0.323819
ENSG00000136634	IL10	1.64677	6.72382e-06	4.28411	2.05576e-34	-0.461372	0.565617
ENSG00000023445	BIRC3	1.41103	0.000427364	4.55573	2.05576e-34	-1.38342	0.0158206
ENSG00000128383	APOBEC3A	1.49802	0.000446958	4.78641	2.84973e-34	0.908112	0.178479
ENSG00000133101	CCNA1	0.313648	0.583722	5.1797	3.89441e-34	-0.640738	0.421454
ENSG00000110218	PANX1	0.875612	0.000458033	2.93095	3.89546e-34	-0.891592	0.0347289
ENSG00000101695	RNF125	-0.65098	0.10137	-4.29556	4.95885e-34	0.268048	0.789933
ENSG00000188313	PLSCR1	-0.242504	0.399306	2.89138	7.34064e-34	0.668159	0.143889
ENSG00000175354	PTPN2	0.423181	0.117102	2.89635	7.357e-34	0.649969	0.159249
ENSG00000131979	GCH1	0.609133	0.187768	4.66631	8.5577e-34	0.669886	0.37083
ENSG00000173786	CNP	-0.252949	0.232444	2.21859	9.99357e-34	0.848004	0.00610568
ENSG00000152804	HHEX	-0.718797	0.0334714	-3.74144	1.17156e-33	-0.37173	0.637449
ENSG00000172817	CYP7B1	1.34077	0.00243228	4.73975	1.62415e-33	1.63727	0.00286757
ENSG00000126561	STAT5A	0.879578	0.000101674	2.66235	1.79258e-33	-0.676048	0.104439
ENSG00000119917	IFIT3	1.35178	0.00253514	4.87667	1.84634e-33	0.402655	0.669215
ENSG00000133106	EPSTI1	1.19558	0.000190833	3.68553	2.32956e-33	0.164125	0.865519
ENSG00000156206	C15orf26	-1.66514	0.000220814	4.69462	2.39272e-33	-0.207032	0.855117
ENSG00000155363	MOV10	-0.171708	0.406476	2.06579	2.46819e-33	0.765492	0.00928897
ENSG00000111912	NCOA7	0.858484	0.000406323	2.81396	3.05502e-33	-0.696713	0.116666
ENSG00000158470	B4GALT5	1.0951	2.02699e-05	3.01998	3.40094e-33	0.468183	0.399096
ENSG00000133392	MYH11	-0.0761907	0.86675	3.68245	3.59184e-33	2.02819	3.53814e-06
ENSG00000173039	RELA	-0.0805757	0.658157	1.72361	3.82164e-33	0.734665	0.00200526
ENSG00000117360	PRPF3	0.110097	0.624559	2.12861	5.53613e-33	0.471036	0.18771
ENSG00000182541	LIMK2	-0.126511	0.746197	3.52463	5.66029e-33	0.740258	0.188936
ENSG00000205436	EXOC3L4	-1.07969	0.0599085	5.63808	7.91428e-33	1.24897	0.0423811
ENSG00000167034	NKX3-1	-4.00504	2.85033e-16	5.39747	8.59752e-33	1.40772	0.0231206
ENSG00000173193	PARP14	1.38979	1.02801e-06	3.33677	1.10579e-32	-0.297367	0.694676
ENSG00000121060	TRIM25	0.153329	0.588912	2.68255	1.43191e-32	-0.171982	0.804977
ENSG00000267596	CCL15	0.0225745	0.976426	5.8458	1.94383e-32	0.839942	0.241117
ENSG00000021355	SERPINB1	0.0291817	0.921894	2.52295	2.54466e-32	-0.160725	0.808706
ENSG00000133056	PIK3C2B	-3.05063	3.28868e-19	-4.08351	2.70522e-32	0.345966	0.709909
ENSG00000144655	CSRNP1	-1.51283	3.54909e-10	2.85606	3.21006e-32	1.64506	5.02281e-06
ENSG00000173821	RNF213	0.384578	0.261104	3.40765	5.83869e-32	0.128546	0.894657
ENSG00000239713	APOBEC3G	0.354578	0.217208	2.90133	5.87392e-32	0.815643	0.0682259
ENSG00000136514	RTP4	2.70144	1.05343e-17	3.71372	6.54936e-32	-0.191981	0.839223
ENSG00000182782	HCAR2	0.689461	0.227716	5.33248	6.997e-32	-0.856537	0.236222
ENSG00000013364	MVP	0.529021	7.01806e-05	1.54299	8.05402e-32	-0.0719611	0.873641
ENSG00000121594	CD80	1.3965	0.000193414	4.13967	8.3269e-32	-0.112438	0.922674
ENSG00000106785	TRIM14	1.99721	1.00433e-17	2.81205	8.3269e-32	-0.873521	0.0385094
ENSG00000065320	NTN1	-2.26931	1.5875e-06	5.0679	8.79064e-32	-1.21697	0.0593334
ENSG00000158717	RNF166	-0.823429	0.00218647	-3.01442	1.93244e-31	-0.0534395	0.955721
ENSG00000135111	TBX3	-8.72214	5.02738e-71	3.55966	2.44833e-31	-2.64975	2.04095e-06
ENSG00000153208	MERTK	-0.0150815	0.975101	-3.95048	3.14837e-31	-0.430301	0.591289
ENSG00000038210	PI4K2B	0.723637	0.00574213	2.86108	3.49763e-31	0.108529	0.897271
ENSG00000105875	WDR91	0.874842	1.95148e-05	-2.41765	3.7662e-31	-0.934532	0.00792966
ENSG00000185215	TNFAIP2	1.50954	6.15284e-06	3.75157	4.32798e-31	-0.222267	0.817398
ENSG00000227191	TRGC2	1.42689	0.00688251	5.26532	4.4873e-31	-0.370157	0.70508
ENSG00000197852	FAM212B	-0.499209	0.016524	-2.37525	5.92418e-31	-1.87944	2.20778e-08
ENSG00000119508	NR4A3	1.24752	0.00355648	4.48943	5.93035e-31	0.439123	0.620773
ENSG00000267737	AC061992.2	-0.119992	0.862471	5.34954	7.23294e-31	0.785535	0.269066
ENSG00000140379	BCL2A1	1.51461	0.000168583	4.34634	8.28935e-31	-1.09099	0.0790652
ENSG00000157601	MX1	0.690249	0.120062	4.36489	9.1524e-31	0.306578	0.760247
ENSG00000136874	STX17	0.538426	0.00255106	1.95277	9.83334e-31	0.412082	0.238081
ENSG00000179241	LDLRAD3	-0.683796	0.0358558	3.37464	1.25883e-30	0.63666	0.282561
ENSG00000090339	ICAM1	1.35782	8.43697e-08	2.90754	1.6092e-30	-0.220149	0.769036
ENSG00000138496	PARP9	0.794203	0.000977473	2.65532	1.76791e-30	-0.220364	0.744051
ENSG00000168685	IL7R	-2.54313	2.21899e-09	4.66474	2.45292e-30	1.13831	0.076727
ENSG00000232810	TNF	0.433571	0.324512	4.09805	3.97967e-30	0.194829	0.856485
ENSG00000119922	IFIT2	1.00392	0.0594799	5.1054	4.18914e-30	0.075897	0.955032
ENSG00000184588	PDE4B	-0.934889	0.003486	3.40505	4.3001e-30	0.597491	0.334321
ENSG00000122643	NT5C3A	0.797177	0.0149683	3.42176	4.75439e-30	1.75841	6.99434e-05
ENSG00000060491	OGFR	0.0317182	0.901738	2.11772	5.35733e-30	0.505073	0.171428
ENSG00000116514	RNF19B	-0.603106	0.0414957	3.04749	6.65257e-30	1.37683	0.00103878
ENSG00000105855	ITGB8	1.09631	0.0109442	4.38556	7.08401e-30	-0.778908	0.271008
ENSG00000196954	CASP4	0.423339	0.0736826	2.42358	8.06698e-30	0.306552	0.565617
ENSG00000165379	LRFN5	-4.80033	1.08321e-23	4.47897	8.59617e-30	0.571684	0.49837
ENSG00000171659	GPR34	-1.24646	0.0038948	-4.43309	1.17757e-29	-0.562743	0.488335
ENSG00000127666	TICAM1	0.303183	0.10963	1.91564	1.21182e-29	-0.345238	0.359433
ENSG00000178860	MSC	2.8015	5.5913e-11	4.63783	1.80245e-29	-1.26193	0.0427878
ENSG00000128335	APOL2	0.574501	0.0909213	3.38417	1.87331e-29	0.341149	0.659645
ENSG00000134326	CMPK2	0.39202	0.384861	4.08802	2.48721e-29	0.561667	0.465782
ENSG00000172738	TMEM217	0.308338	0.445151	3.5603	2.70449e-29	1.07816	0.0434309
ENSG00000132530	XAF1	1.17341	0.000674618	3.65793	3.14462e-29	-0.192448	0.848569
ENSG00000137757	CASP5	-1.69941	3.49053e-05	4.27588	3.2309e-29	2.18188	2.22685e-05
ENSG00000132670	PTPRA	0.287373	0.021085	1.30906	3.27068e-29	0.466144	0.0253842
ENSG00000137200	CMTR1	0.099365	0.664824	2.02727	3.32727e-29	0.498705	0.162114
ENSG00000151726	ACSL1	1.58737	1.61238e-05	3.94514	4.22147e-29	-1.32017	0.017727
ENSG00000146425	DYNLT1	-0.0767542	0.766435	2.19838	4.80117e-29	0.744621	0.0329232
ENSG00000125538	IL1B	-2.47223	6.07229e-08	4.80139	5.68344e-29	0.146502	0.904921
ENSG00000184898	RBM43	1.65282	2.82382e-10	2.94139	6.68711e-29	-0.175764	0.830755
ENSG00000196684	HSH2D	1.46917	0.00177564	4.65705	7.3275e-29	0.346085	0.727511
ENSG00000124256	ZBP1	2.34104	3.18708e-07	4.72086	8.00739e-29	1.25157	0.0356156
ENSG00000111335	OAS2	1.06993	0.00407	3.82535	9.94077e-29	0.167507	0.875844
ENSG00000178752	FAM132B	-0.762311	0.0979581	4.17056	1.15674e-28	-1.07792	0.0852747
ENSG00000112941	PAPD7	0.528206	0.00313861	1.8963	1.24593e-28	-0.248635	0.563689
ENSG00000124479	NDP	-0.145466	0.843917	5.43902	1.5707e-28	1.334	0.0284543
ENSG00000013374	NUB1	-0.0267213	0.931998	2.51041	1.7831e-28	1.20198	0.000855113
ENSG00000102871	TRADD	0.00182795	0.994143	2.0383	1.90253e-28	0.774454	0.0150277
ENSG00000153898	MCOLN2	0.175614	0.786936	4.99899	2.41158e-28	1.00743	0.142553
ENSG00000136147	PHF11	0.845048	0.000197194	2.43625	2.68773e-28	0.132219	0.854989
ENSG00000170542	SERPINB9	-0.980867	0.00113511	3.15798	2.73099e-28	0.849702	0.103443
ENSG00000120539	MASTL	0.857398	0.00046332	2.59374	5.02149e-28	-0.0804234	0.923523
ENSG00000231925	TAPBP	0.753827	2.97742e-07	1.63097	5.11445e-28	-0.261689	0.456002
ENSG00000163840	DTX3L	0.847349	0.000518942	2.58907	5.13389e-28	-0.131743	0.864915
ENSG00000187808	SOWAHD	-0.462068	0.19162	-3.56146	6.38804e-28	-0.224887	0.821571
ENSG00000035720	STAP1	0.310076	0.594495	4.69615	7.92713e-28	1.14621	0.0770929
ENSG00000153094	BCL2L11	-0.630148	0.067719	3.31502	9.99399e-28	-0.555784	0.391025
ENSG00000185361	TNFAIP8L1	-0.555381	0.00172341	-1.92311	1.23181e-27	-0.219661	0.652769
ENSG00000130813	C19orf66	-0.105343	0.745246	2.68404	1.26307e-27	0.133583	0.869366
ENSG00000205020	CCL4L1	-0.00990647	0.987677	4.92204	1.54531e-27	-0.0396379	0.977971
ENSG00000140105	WARS	1.65108	9.43747e-07	3.55964	2.59145e-27	0.464894	0.537421
ENSG00000188676	IDO2	-1.20052	0.036817	5.21985	3.08554e-27	0.536135	0.518927
ENSG00000151748	SAV1	0.0837926	0.641027	1.52966	3.1708e-27	0.153704	0.704358
ENSG00000026508	CD44	0.743455	0.0162948	3.08762	3.18267e-27	-0.102139	0.917008
ENSG00000175866	BAIAP2	-1.49264	1.11838e-07	-3.0388	3.37426e-27	0.0342231	0.974774
ENSG00000174749	C4orf32	0.22855	0.281543	1.957	3.45104e-27	0.180238	0.734829
ENSG00000143333	RGS16	-1.52484	0.00182415	4.71546	3.46875e-27	0.935388	0.181649
ENSG00000115919	KYNU	1.09111	0.000746696	3.31747	3.87326e-27	-0.73184	0.215013
ENSG00000205413	SAMD9	1.53389	1.54141e-05	3.6824	3.88726e-27	-0.308879	0.737809
ENSG00000115607	IL18RAP	1.02907	0.0636371	4.9411	4.21824e-27	-1.2796	0.039623
ENSG00000105559	PLEKHA4	-2.5158	5.46344e-13	3.58207	4.21902e-27	2.05323	1.71009e-05
ENSG00000162290	DCP1A	0.44258	0.0833144	2.47568	4.50259e-27	0.371434	0.492781
ENSG00000138821	SLC39A8	3.42061	3.47112e-30	3.3127	5.4932e-27	-0.88205	0.113434
ENSG00000114796	KLHL24	-0.787693	0.00101265	-2.50933	6.23149e-27	-0.296839	0.629603
ENSG00000196371	FUT4	1.36072	3.3665e-08	2.65525	6.23149e-27	-0.368472	0.536046
ENSG00000148926	ADM	1.07112	0.00135521	3.38767	6.25347e-27	0.735692	0.223745
ENSG00000148158	SNX30	0.24915	0.245515	-2.02371	7.59001e-27	-0.723202	0.0315027
ENSG00000153071	DAB2	0.307068	0.377162	-3.08713	8.27522e-27	-0.888642	0.0854978
ENSG00000174837	EMR1	0.33101	0.503102	4.11072	9.8977e-27	1.51011	0.00792966
ENSG00000230647	AC022816.2	0.731843	0.186919	4.72592	1.09528e-26	0.0214012	0.987938
ENSG00000055332	EIF2AK2	0.413028	0.148759	2.68709	1.15763e-26	0.193353	0.800851
ENSG00000130202	PVRL2	-0.967516	1.70327e-11	1.57074	2.21285e-26	1.28852	2.8931e-09
ENSG00000186188	FFAR4	-2.51182	2.14154e-06	-5.41845	2.65148e-26	-0.228644	0.84948
ENSG00000245848	CEBPA	0.0883255	0.855408	-3.81772	2.65998e-26	-0.388844	0.663345
ENSG00000172575	RASGRP1	0.305341	0.570015	4.31423	3.47673e-26	0.244878	0.82483
ENSG00000138385	SSB	0.100904	0.620527	1.72225	3.7565e-26	0.748248	0.00659394
ENSG00000164088	PPM1M	0.210969	0.460382	-2.50752	3.91326e-26	0.273768	0.666141
ENSG00000172602	RND1	-2.65789	8.27588e-07	5.1145	6.99646e-26	0.0965557	0.941315
ENSG00000059378	PARP12	1.29664	2.73407e-06	2.87127	7.04352e-26	-0.332831	0.634854
ENSG00000255398	HCAR3	0.798168	0.145575	4.69193	7.33538e-26	-1.10749	0.0929008
ENSG00000168610	STAT3	-0.0234644	0.904308	1.49807	7.33538e-26	1.03651	1.53631e-06
ENSG00000086061	DNAJA1	0.103345	0.657958	1.93927	8.29162e-26	0.569996	0.104376
ENSG00000078674	PCM1	-0.148646	0.389098	-1.53741	9.71803e-26	0.268267	0.430293
ENSG00000115159	GPD2	0.871993	3.2389e-05	2.17429	9.84345e-26	0.514322	0.219587
ENSG00000132792	CTNNBL1	0.36679	0.0333045	1.67247	1.02976e-25	0.444422	0.157896
ENSG00000077150	NFKB2	0.904063	0.00576935	3.19671	1.20621e-25	-0.428082	0.551928
ENSG00000197262	CCL4L2	-0.035931	0.958564	4.81122	1.38769e-25	0.0178559	0.990948
ENSG00000125731	SH2D3A	-1.0093	0.0114977	3.5219	1.38769e-25	0.377972	0.658189
ENSG00000160007	ARHGAP35	-0.673667	2.73976e-06	-1.52281	1.38769e-25	-0.326431	0.301167
ENSG00000152784	PRDM8	-0.746838	0.0175134	2.8734	1.47816e-25	-0.105908	0.912673
ENSG00000140368	PSTPIP1	0.162681	0.742356	-3.8723	1.55032e-25	0.792226	0.245325
ENSG00000180616	SSTR2	3.85403	1.94132e-23	3.98415	2.77e-25	0.645117	0.370039
ENSG00000146083	RNF44	-1.4534	7.07812e-13	-2.1765	2.95987e-25	-0.228555	0.699811
ENSG00000171657	GPR82	-2.23579	1.19438e-07	-4.22282	3.00209e-25	-0.566013	0.504971
ENSG00000204642	HLA-F	2.91052	3.97853e-14	3.94705	3.10193e-25	-1.19171	0.0497183
ENSG00000133246	PRAM1	-0.53155	0.250528	-4.01586	3.31146e-25	0.415848	0.647855
ENSG00000107719	PALD1	-6.36689	1.09909e-61	-4.01074	3.42136e-25	0.029217	0.985536
ENSG00000249173	RP11-701P16.4	-0.225297	0.734172	4.81297	3.50898e-25	0.49297	0.568132
ENSG00000065427	KARS	0.255989	0.076754	1.36753	3.50898e-25	0.560164	0.0149029
ENSG00000151014	CCRN4L	-0.684286	0.0807653	3.53505	3.96777e-25	2.18084	4.10071e-06
ENSG00000104312	RIPK2	0.758698	0.0123854	2.91254	4.23472e-25	0.140507	0.879142
ENSG00000221949	C12orf61	0.0610625	0.903944	3.56663	4.5823e-25	-0.202114	0.846135
ENSG00000184014	DENND5A	-0.219872	0.526129	2.87088	5.35638e-25	0.0293904	0.97823
ENSG00000140464	PML	-0.132761	0.711697	2.84332	5.67502e-25	0.755133	0.143889
ENSG00000226979	LTA	-0.990604	0.0601581	4.44515	5.8066e-25	-0.397077	0.678831
ENSG00000117475	BLZF1	0.212157	0.475295	2.50585	6.14247e-25	0.477631	0.364292
ENSG00000065491	TBC1D22B	0.275976	0.107207	1.57307	6.56563e-25	0.5617	0.0412841
ENSG00000149798	CDC42EP2	-1.00731	0.00267329	3.19723	6.94134e-25	2.37231	3.25294e-08
ENSG00000164920	OSR2	-0.484184	0.513417	5.49173	7.20509e-25	2.50557	5.60914e-07
ENSG00000145779	TNFAIP8	0.540702	0.0465221	2.54872	7.92244e-25	-0.0375961	0.968569
ENSG00000086300	SNX10	2.46935	3.42603e-14	3.3717	9.02373e-25	-0.351438	0.6745
ENSG00000137767	SQRDL	0.823843	0.000222632	2.23382	1.1512e-24	-0.699773	0.0816867
ENSG00000127220	ABHD8	-0.257062	0.315338	-2.31456	1.36215e-24	0.39817	0.44273
ENSG00000146376	ARHGAP18	0.746188	0.0028981	-2.45574	1.50709e-24	0.0563249	0.950168
ENSG00000137393	RNF144B	1.26044	0.000439113	3.46671	1.70775e-24	-0.257676	0.790143
ENSG00000174004	NRROS	1.31554	8.75632e-08	-2.54557	2.02408e-24	1.71255	2.66249e-06
ENSG00000117594	HSD11B1	4.6453	1.66493e-25	4.4085	2.3492e-24	-0.0690578	0.957663
ENSG00000136044	APPL2	-0.299537	0.299024	-2.51761	2.37428e-24	-0.840594	0.0601545
ENSG00000181381	DDX60L	1.28128	0.000833852	3.65527	2.41661e-24	-1.08646	0.0702117
ENSG00000129988	LBP	-2.18601	0.000242927	5.39335	2.44744e-24	0.614043	0.421206
ENSG00000118503	TNFAIP3	-0.0363937	0.946312	3.78193	3.78505e-24	-0.156903	0.891612
ENSG00000171223	JUNB	0.467103	0.0189811	1.89282	3.79086e-24	0.303872	0.496602
ENSG00000234127	TRIM26	0.367934	0.0393576	1.66948	4.48346e-24	0.335885	0.357552
ENSG00000125726	CD70	-2.96464	1.21677e-09	4.50703	4.57133e-24	0.810948	0.274359
ENSG00000118308	LRMP	-0.675496	0.111073	-3.77054	4.76439e-24	0.614707	0.415914
ENSG00000074706	IPCEF1	-2.65238	5.09234e-17	-3.27479	4.86429e-24	1.61811	0.00103663
ENSG00000120594	PLXDC2	-0.171674	0.536956	-2.2748	5.57758e-24	0.540031	0.236987
ENSG00000240065	PSMB9	2.8888	4.61515e-17	3.48449	7.85726e-24	-0.310757	0.737245
ENSG00000188820	FAM26F	0.463489	0.388619	4.2368	1.3532e-23	1.84979	0.00101109
ENSG00000185745	IFIT1	0.675986	0.183993	4.20153	1.56929e-23	0.312202	0.766289
ENSG00000010322	NISCH	-1.26981	6.58884e-08	-2.3693	1.82241e-23	-0.277308	0.661842
ENSG00000120526	NUDCD1	-0.333168	0.155331	2.05649	1.85236e-23	0.500141	0.234322
ENSG00000011590	ZBTB32	-0.700159	0.255807	4.7745	2.01865e-23	-0.239152	0.831957
ENSG00000081189	MEF2C	0.120413	0.73522	-2.72337	2.54518e-23	0.552216	0.335711
ENSG00000130517	PGPEP1	-0.746346	0.00474897	-2.51132	2.55304e-23	-0.054032	0.954699
ENSG00000134070	IRAK2	0.590539	0.0906837	3.07628	2.58269e-23	-1.7403	0.000128748
ENSG00000163568	AIM2	1.726	0.000144517	4.1167	2.73345e-23	1.68788	0.00236422
ENSG00000105246	EBI3	-1.08687	0.011279	3.83162	3.08494e-23	0.561713	0.483417
ENSG00000172724	CCL19	2.03941	0.000113311	4.69174	3.35767e-23	3.85155	1.67796e-17
ENSG00000135723	FHOD1	-0.631143	0.00679298	-2.20423	3.85206e-23	-1.63001	9.67974e-07
ENSG00000146457	WTAP	0.924402	0.00454397	3.0211	4.33417e-23	-0.0110463	0.993395
ENSG00000120910	PPP3CC	0.354931	0.111231	1.96818	4.41362e-23	0.492687	0.220395
ENSG00000172578	KLHL6	0.677574	0.00666602	-2.38448	4.50816e-23	1.91237	2.26116e-08
ENSG00000116711	PLA2G4A	0.645409	0.0142303	2.43208	4.57501e-23	-0.629979	0.189643
ENSG00000101460	MAP1LC3A	-2.25852	6.02291e-15	2.86658	4.6977e-23	0.40638	0.55949
ENSG00000134242	PTPN22	0.983737	0.0206919	-3.81172	5.46462e-23	-0.117964	0.922674
ENSG00000261795	RP11-90P13.1	-0.72413	0.197467	-4.60981	5.49186e-23	-0.084758	0.951258
ENSG00000189319	FAM53B	0.0781837	0.788229	-2.2071	5.8153e-23	0.509319	0.269404
ENSG00000100219	XBP1	0.365102	0.0478642	1.67693	6.11263e-23	0.473838	0.155436
ENSG00000089127	OAS1	0.977766	0.00469728	3.17811	6.34346e-23	-0.202458	0.835632
ENSG00000111537	IFNG	2.01256	0.000238503	4.90264	6.71322e-23	2.81424	1.16275e-10
ENSG00000104903	LYL1	0.690259	0.0617994	-3.28733	8.14336e-23	0.596288	0.387087
ENSG00000185669	SNAI3	-1.00175	0.00477829	-3.53777	8.98086e-23	0.330004	0.738012
ENSG00000025708	TYMP	0.572159	0.0134176	2.13541	1.01598e-22	0.0707437	0.928148
ENSG00000204264	PSMB8	1.86406	3.14149e-17	2.24442	1.04606e-22	-0.240539	0.70508
ENSG00000256515	CCL3L3	-1.11267	0.0576823	4.75802	1.06281e-22	-0.413846	0.665592
ENSG00000137965	IFI44	1.17306	0.000348401	3.07716	1.10515e-22	-0.14874	0.882986
ENSG00000130940	CASZ1	0.955886	0.00847469	3.22654	1.12259e-22	0.0214146	0.986174
ENSG00000173559	NABP1	0.283544	0.479508	3.15879	1.33647e-22	-0.147096	0.887398
ENSG00000140406	MESDC1	-0.245824	0.351747	2.18082	1.429e-22	-0.742279	0.0681316
ENSG00000226137	BAIAP2-AS1	-0.475449	0.244155	-3.39413	1.50382e-22	-1.12638	0.0543646
ENSG00000155324	GRAMD3	-1.03286	0.000160231	2.56885	1.53157e-22	-0.0792766	0.931582
ENSG00000109320	NFKB1	0.931551	0.00332018	2.91635	1.7913e-22	-0.942479	0.0734556
ENSG00000104320	NBN	0.791723	0.000730883	2.21154	2.16941e-22	0.709462	0.0915402
ENSG00000069424	KCNAB2	0.503868	0.195382	-3.23979	2.58092e-22	0.397787	0.623393
ENSG00000115415	STAT1	0.804833	0.0036212	2.55002	2.77376e-22	-0.0978243	0.91524
ENSG00000125430	HS3ST3B1	-0.354546	0.558006	4.38567	2.98438e-22	0.170437	0.88885
ENSG00000186111	PIP5K1C	-0.199251	0.122104	-1.13911	3.12039e-22	-0.216542	0.4297
ENSG00000123689	G0S2	2.32212	6.40806e-08	3.98226	3.24734e-22	-0.651882	0.403063
ENSG00000131042	LILRB2	0.977652	0.0041903	3.08386	4.71258e-22	-0.178878	0.856615
ENSG00000180817	PPA1	-0.472279	0.155913	2.7994	4.91302e-22	1.88393	7.06812e-06
ENSG00000162897	FCAMR	-0.650915	0.252462	4.38116	4.99059e-22	1.76917	0.00215117
ENSG00000196839	ADA	0.886674	0.00132886	2.55179	5.11329e-22	-0.138696	0.872864
ENSG00000088881	EBF4	-2.8361	1.73084e-08	4.32703	5.37726e-22	0.915983	0.19546
ENSG00000187513	GJA4	1.42147	0.0129442	5.00874	6.29403e-22	2.21347	8.32498e-07
ENSG00000135842	FAM129A	-0.0841507	0.845689	3.02543	6.50103e-22	0.0578713	0.958227
ENSG00000106948	AKNA	-1.98111	2.70554e-15	-2.48741	6.5215e-22	2.37489	3.91583e-11
ENSG00000148483	TMEM236	-0.783265	0.0732956	-3.71432	6.53393e-22	0.928278	0.16224
ENSG00000103066	PLA2G15	0.220745	0.54393	-2.79888	7.34617e-22	-0.57743	0.341338
ENSG00000113583	C5orf15	-0.241638	0.0592716	1.12964	8.12057e-22	0.715232	0.00011538
ENSG00000166527	CLEC4D	3.30874	2.26381e-10	4.6027	8.36001e-22	1.29354	0.0329601
ENSG00000130939	UBE4B	0.0543633	0.745408	-1.27308	8.81983e-22	-0.485885	0.0464339
ENSG00000197461	PDGFA	-2.56567	2.36326e-11	3.5918	9.77662e-22	1.10247	0.0741439
ENSG00000185507	IRF7	-0.080184	0.869052	3.31636	1.30016e-21	0.639053	0.36069
ENSG00000131459	GFPT2	-7.13607	1.48322e-74	3.25289	1.38602e-21	1.9743	0.000141423
ENSG00000184040	TMEM236	-0.680848	0.127075	-3.69016	1.41095e-21	0.868863	0.200746
ENSG00000179294	C17orf96	-0.109444	0.852719	3.916	1.62799e-21	-1.55105	0.00799168
ENSG00000163590	PPM1L	0.195326	0.534115	-2.46848	1.81582e-21	-0.319169	0.634854
ENSG00000154122	ANKH	-0.36733	0.296617	-2.82204	2.20987e-21	0.0902951	0.929806
ENSG00000106415	GLCCI1	-0.0457991	0.912353	-2.87964	2.41632e-21	-1.11729	0.0304421
ENSG00000170142	UBE2E1	0.111458	0.576184	1.53238	2.48353e-21	-0.0619504	0.915596
ENSG00000205021	CCL3L1	-1.13067	0.0596484	4.68194	2.91654e-21	-0.423605	0.654858
ENSG00000162783	IER5	-0.250221	0.131058	1.4058	2.96637e-21	-0.487918	0.0799631
ENSG00000144119	C1QL2	-1.03418	0.104535	4.88593	3.23797e-21	0.774694	0.279552
ENSG00000138378	STAT4	-0.926357	0.0140754	3.24927	3.26066e-21	2.01275	2.95811e-05
ENSG00000084734	GCKR	-1.23686	0.0555141	5.1363	3.34361e-21	0.31727	0.744507
ENSG00000114127	XRN1	0.342818	0.333946	2.80916	3.35874e-21	0.676387	0.245792
ENSG00000175262	C1orf127	-0.776189	0.113877	-4.12948	3.81074e-21	-0.417378	0.6761
ENSG00000198879	SFMBT2	-1.43567	6.18319e-07	-2.70456	4.26743e-21	1.95161	2.07804e-06
ENSG00000104972	LILRB1	3.33505	1.22455e-21	3.32652	5.08166e-21	-0.343448	0.704358
ENSG00000129422	MTUS1	-1.67651	4.20208e-07	-3.08461	5.47099e-21	0.908315	0.123117
ENSG00000253891	RP11-203E8.1	0.442735	0.51601	4.99674	5.76066e-21	1.27746	0.0210882
ENSG00000235531	RP11-383H13.1	2.79366	5.53074e-14	3.44879	1.12445e-20	-1.63137	0.00233155
ENSG00000106605	BLVRA	1.37279	1.33869e-16	1.61694	1.21036e-20	0.818129	0.0043462
ENSG00000156587	UBE2L6	0.577005	0.103223	2.91496	1.26584e-20	0.481725	0.492371
ENSG00000116604	MEF2D	-0.572279	0.00214602	-1.69065	1.3239e-20	-0.56192	0.104801
ENSG00000242247	ARFGAP3	0.774112	7.42989e-05	1.7982	1.40615e-20	-0.697749	0.0437236
ENSG00000108840	HDAC5	-0.650802	0.0147128	-2.34388	1.4099e-20	0.0316286	0.974126
ENSG00000134830	C5AR2	-0.290408	0.566151	-3.69286	1.43556e-20	1.98705	0.000197627
ENSG00000204261	TAPSAR1	2.47216	3.28814e-20	2.57406	1.48655e-20	-1.75362	7.53353e-06
ENSG00000136052	SLC41A2	1.02732	0.00500518	3.15922	1.59284e-20	-0.643795	0.345078
ENSG00000165474	GJB2	4.72248	9.85635e-31	3.79073	1.63049e-20	-1.19118	0.0579844
ENSG00000175093	SPSB4	-2.93442	3.06309e-08	4.18085	1.7241e-20	-0.845886	0.236987
ENSG00000166920	C15orf48	0.279491	0.630189	4.01486	1.81e-20	-1.02357	0.132152
ENSG00000128394	APOBEC3F	0.21102	0.557259	2.64212	1.84977e-20	0.527781	0.385673
ENSG00000267712	RP11-456O19.4	-3.43239	2.13472e-08	5.44052	1.91962e-20	-0.527325	0.454753
ENSG00000224460	RP11-439L18.2	-0.00552354	0.992718	3.99375	2.15504e-20	0.0896092	0.944238
ENSG00000004799	PDK4	0.171973	0.832742	-4.94133	2.2868e-20	-1.2046	0.0535044
ENSG00000132274	TRIM22	-0.265419	0.449985	2.66002	2.44586e-20	0.860718	0.0969389
ENSG00000160710	ADAR	0.185696	0.478787	1.99519	2.99376e-20	0.521594	0.233893
ENSG00000137947	GTF2B	-0.254747	0.271476	1.83135	4.45001e-20	0.505518	0.204342
ENSG00000146278	PNRC1	-0.262671	0.481757	2.77486	5.24356e-20	1.03871	0.0439418
ENSG00000151364	KCTD14	-1.62958	0.000517414	3.46555	5.29116e-20	2.59837	2.0615e-07
ENSG00000125089	SH3TC1	-0.77541	0.00777521	-2.51678	5.68916e-20	-0.963531	0.0439411
ENSG00000175040	CHST2	-1.3329	3.64873e-05	2.8652	5.75789e-20	-1.0617	0.0456226
ENSG00000130560	UBAC1	-0.114827	0.661914	-1.92663	5.77154e-20	-0.104943	0.88364
ENSG00000099308	MAST3	-2.05146	1.30164e-18	-2.22377	5.77154e-20	0.0250725	0.979609
ENSG00000135148	TRAFD1	-0.0676945	0.85645	2.5019	5.96614e-20	0.553042	0.332383
ENSG00000133401	PDZD2	-2.41445	3.47123e-09	3.40013	6.08745e-20	-0.903286	0.17929
ENSG00000076351	SLC46A1	0.253852	0.616489	-3.59561	6.36417e-20	-1.06592	0.100286
ENSG00000169855	ROBO1	-4.45212	3.6542e-33	3.37905	6.36473e-20	-0.550988	0.483872
ENSG00000226091	LINC00937	0.95087	0.0272896	3.45755	7.17616e-20	-0.323029	0.739952
ENSG00000114770	ABCC5	0.257126	0.434886	-2.49237	7.53481e-20	-1.20351	0.00666646
ENSG00000272016	RP11-215G15.5	-3.73441	4.97539e-17	3.84472	8.00125e-20	0.610779	0.455868
ENSG00000155099	TMEM55A	-0.344976	0.0781822	-1.67724	8.08668e-20	-0.143238	0.80427
ENSG00000128594	LRRC4	-2.10718	2.6231e-06	-3.87059	8.3383e-20	-0.302258	0.778902
ENSG00000099331	MYO9B	0.136702	0.412935	-1.286	8.53485e-20	-0.368772	0.195497
ENSG00000073756	PTGS2	-2.55503	1.51779e-07	4.12444	1.30448e-19	0.844715	0.247517
ENSG00000037897	METTL1	1.46296	1.53062e-09	2.22667	1.3317e-19	-0.751085	0.0936084
ENSG00000105509	HAS1	-3.39803	1.51552e-09	4.57828	1.49461e-19	-1.16042	0.0708789
ENSG00000102524	TNFSF13B	0.721696	0.0307881	2.76133	1.51384e-19	0.549623	0.395182
ENSG00000164048	ZNF589	-0.0504259	0.890407	-2.48932	1.52651e-19	-0.874115	0.0831622
ENSG00000101096	NFATC2	-1.6159	4.17166e-05	-3.40963	1.67913e-19	1.00141	0.118167
ENSG00000121933	ADORA3	-1.66093	5.35515e-07	-2.95495	1.68937e-19	-0.951305	0.0982135
ENSG00000188060	RAB42	1.27601	0.00472929	-3.709	2.17924e-19	-0.726551	0.333831
ENSG00000152229	PSTPIP2	0.54733	0.10394	2.68827	2.54334e-19	0.26926	0.746408
ENSG00000205755	CRLF2	-1.09245	0.061984	4.34078	2.63466e-19	-0.942953	0.164767
ENSG00000122035	RASL11A	0.516683	0.259158	3.37469	2.64238e-19	-0.378356	0.676193
ENSG00000162729	IGSF8	-0.297883	0.364416	2.46382	2.64638e-19	-0.467801	0.444006
ENSG00000186063	AIDA	0.369162	0.068139	1.66397	2.99732e-19	0.298707	0.499952
ENSG00000111913	FAM65B	-0.0248222	0.972856	4.3132	3.00193e-19	0.43293	0.645993
ENSG00000125148	MT2A	1.10163	0.00908459	3.44226	3.18974e-19	-0.3873	0.674002
ENSG00000166670	MMP10	-1.3083	0.0411679	4.69718	3.29383e-19	-0.376977	0.695299
ENSG00000214872	SMTNL1	-0.0963789	0.881499	3.87369	3.3648e-19	0.172604	0.883816
ENSG00000115956	PLEK	2.19412	8.15116e-28	1.89049	4.07653e-19	-0.614212	0.127958
ENSG00000100906	NFKBIA	0.721511	0.052464	2.98068	4.12253e-19	0.293822	0.74567
ENSG00000179431	FJX1	-2.67998	7.57586e-12	3.4357	4.14772e-19	0.298226	0.769359
ENSG00000152518	ZFP36L2	0.15585	0.72983	-3.05015	4.32838e-19	0.0256412	0.9848
ENSG00000188483	IER5L	-0.0248202	0.949245	-2.5449	5.1074e-19	-0.311025	0.678585
ENSG00000178977	LINC00324	-0.328818	0.560422	-4.04984	5.41114e-19	0.205079	0.864751
ENSG00000123130	ACOT9	0.14162	0.460493	1.42461	5.42612e-19	-0.0658556	0.906828
ENSG00000123329	ARHGAP9	-0.601218	0.175479	-3.36591	5.6555e-19	0.215621	0.844704
ENSG00000160219	GAB3	-0.024292	0.915173	-1.53054	5.66947e-19	0.385068	0.28814
ENSG00000101331	CCM2L	-0.823344	0.207628	4.57903	6.37614e-19	0.606283	0.443507
ENSG00000143106	PSMA5	0.286319	0.0298216	1.097	7.11049e-19	0.155104	0.640503
ENSG00000163606	CD200R1	1.82436	2.59024e-06	-3.38688	7.2028e-19	-1.98909	0.000152689
ENSG00000136682	CBWD2	0.318401	0.0676065	1.41822	7.4074e-19	0.0325054	0.957146
ENSG00000064932	SBNO2	-0.464042	0.137734	2.44972	8.03102e-19	-0.0490457	0.961195
ENSG00000168071	CCDC88B	-0.168984	0.652307	-2.66698	8.04617e-19	1.42704	0.0019899
ENSG00000086062	B4GALT1	0.752189	7.20014e-05	1.66721	8.51263e-19	-0.648782	0.0582772
ENSG00000165312	OTUD1	-0.221136	0.521549	2.45963	9.83737e-19	-1.50471	0.000362172
ENSG00000092068	SLC7A8	0.277219	0.582318	-3.43984	1.07316e-18	-0.204848	0.854583
ENSG00000166002	SMCO4	0.926118	7.52012e-05	2.03087	1.14708e-18	-0.718528	0.0887014
ENSG00000250510	GPR162	-1.75238	8.11486e-12	-2.39183	1.31432e-18	-0.496177	0.464754
ENSG00000102096	PIM2	-1.30224	0.000736391	3.18263	1.50768e-18	-2.6673	1.95443e-08
ENSG00000100139	MICALL1	-0.255865	0.221437	1.60567	2.04467e-18	-0.0376295	0.956577
ENSG00000107443	CCNJ	0.331279	0.176649	1.89014	2.06689e-18	-0.0920975	0.901555
ENSG00000179057	IGSF22	-1.12161	0.01576	-3.94336	2.18779e-18	0.116689	0.930367
ENSG00000130309	COLGALT1	0.412997	0.00210924	-1.14637	2.84557e-18	-0.258752	0.379293
ENSG00000185404	SP140L	-0.288986	0.205655	1.74332	3.01674e-18	0.281421	0.57371
ENSG00000027697	IFNGR1	-0.075003	0.799211	-1.95164	3.11945e-18	-0.106496	0.888696
ENSG00000096968	JAK2	0.350389	0.250656	2.29236	3.24688e-18	0.799332	0.0952302
ENSG00000003989	SLC7A2	-6.76782	7.51288e-43	4.1099	3.27081e-18	-2.52456	2.37541e-06
ENSG00000205846	CLEC6A	0.933361	0.116233	4.19431	3.63322e-18	-0.553434	0.506647
ENSG00000127084	FGD3	-0.571824	0.0713499	-2.51487	3.73946e-18	1.4017	0.0017342
ENSG00000174808	BTC	-1.90644	0.000181541	3.78364	4.39782e-18	1.72222	0.00262078
ENSG00000123700	KCNJ2	-0.121084	0.844157	3.73136	4.58099e-18	1.17732	0.0692134
ENSG00000155846	PPARGC1B	0.574301	0.142733	-2.98445	5.66691e-18	0.699041	0.292917
ENSG00000261884	CTC-479C5.12	0.466442	0.0685004	1.93453	5.66795e-18	-0.191924	0.770822
ENSG00000052795	FNIP2	1.80171	7.72027e-11	2.43612	5.8977e-18	-0.333504	0.642179
ENSG00000273472	RP11-102N12.3	0.3998	0.256743	2.51437	6.04486e-18	0.646843	0.255927
ENSG00000184060	ADAP2	0.578224	0.00484968	-1.70634	7.3166e-18	0.206077	0.712281
ENSG00000198604	BAZ1A	0.496036	0.0561608	2.04495	8.50621e-18	0.438544	0.401667
ENSG00000123240	OPTN	0.703498	0.0759024	3.01706	8.66274e-18	0.339659	0.706066
ENSG00000236939	C8orf56	2.09539	0.000144115	4.20216	8.85934e-18	0.344709	0.73217
ENSG00000008118	CAMK1G	0.735525	0.153362	3.64679	9.09298e-18	-0.245935	0.824377
ENSG00000116863	ADPRHL2	0.581579	0.0170512	1.96501	9.75964e-18	0.13816	0.85159
ENSG00000163686	ABHD6	1.27042	1.82861e-06	-2.3665	9.78262e-18	-0.813349	0.104411
ENSG00000108424	KPNB1	0.306075	0.0302855	1.13978	9.85771e-18	0.127969	0.745077
ENSG00000168675	LDLRAD4	-0.621312	0.129331	-3.07055	1.00566e-17	0.0916924	0.939561
ENSG00000165805	C12orf50	-0.202087	0.496915	2.00653	1.02687e-17	-0.214225	0.75639
ENSG00000168334	XIRP1	-0.491423	0.477111	4.36906	1.24333e-17	0.534854	0.529075
ENSG00000145016	KIAA0226	-0.071539	0.803848	1.86323	1.40096e-17	0.195462	0.762251
ENSG00000106069	CHN2	-1.82106	2.02348e-06	-3.18989	1.67432e-17	1.54935	0.00517309
ENSG00000204790	CBWD6	0.180543	0.344559	1.39385	1.68599e-17	-0.16574	0.726658
ENSG00000115652	UXS1	0.1893	0.537328	2.11755	1.72723e-17	-0.968532	0.0215586
ENSG00000130816	DNMT1	0.206473	0.327911	-1.54858	1.81489e-17	0.035121	0.958792
ENSG00000132256	TRIM5	-0.0499967	0.893171	2.29441	1.94271e-17	0.434949	0.479405
ENSG00000003402	CFLAR	0.786276	0.00585181	2.29758	2.15072e-17	0.107604	0.905675
ENSG00000254827	SLC22A18AS	-0.290682	0.574495	-3.65575	2.20074e-17	0.275784	0.80427
ENSG00000184574	LPAR5	-1.47573	0.000346805	-3.29925	2.31179e-17	-0.31291	0.75856
ENSG00000101150	TPD52L2	0.192594	0.140927	-1.0073	2.33024e-17	-0.571942	0.00394083
ENSG00000103569	AQP9	3.68063	1.07685e-14	3.87971	2.42948e-17	-0.275331	0.802548
ENSG00000137491	SLCO2B1	0.176251	0.713802	-3.07565	2.48053e-17	0.512027	0.517065
ENSG00000144837	PLA1A	-0.390457	0.521913	3.81467	2.54117e-17	-0.0797969	0.95281
ENSG00000088882	CPXM1	-3.11327	5.80446e-19	2.94053	2.86638e-17	0.321844	0.727544
ENSG00000108688	CCL7	1.66486	0.0018729	4.01111	2.93297e-17	-1.75316	0.00243042
ENSG00000166889	PATL1	0.803239	5.71593e-09	1.20239	2.95282e-17	0.0332225	0.951395
ENSG00000153982	GDPD1	-0.825682	0.0124752	-2.76529	2.98299e-17	-0.544504	0.470528
ENSG00000162433	AK4	-0.0772358	0.872748	2.91996	2.99906e-17	-0.182842	0.860868
ENSG00000134460	IL2RA	1.36862	0.0283102	4.37776	3.09511e-17	1.50862	0.0105129
ENSG00000160285	LSS	1.42353	6.60917e-08	2.24731	3.13539e-17	-0.0550013	0.955032
ENSG00000171522	PTGER4	1.92168	8.17239e-06	3.45293	3.23278e-17	-0.41273	0.658189
ENSG00000126003	PLAGL2	-0.258672	0.475177	2.49711	3.25838e-17	-0.0879936	0.930367
ENSG00000162772	ATF3	1.84845	1.61796e-05	3.42793	3.46871e-17	-1.15299	0.0700596
ENSG00000065911	MTHFD2	0.106139	0.694623	1.79156	3.51346e-17	0.435417	0.339282
ENSG00000143398	PIP5K1A	-0.360075	0.0148346	1.18187	3.56432e-17	0.087489	0.850695
ENSG00000164535	DAGLB	-0.0741807	0.734783	-1.47124	3.63901e-17	-0.723423	0.017727
ENSG00000103966	EHD4	1.17992	4.13651e-12	1.49099	3.91402e-17	-0.493538	0.150611
ENSG00000160094	ZNF362	-0.550463	0.00885748	-1.7376	3.9865e-17	0.0733286	0.921985
ENSG00000243440	AF165138.7	1.52659	0.00184078	3.66207	5.06726e-17	1.02687	0.11316
ENSG00000104885	DOT1L	1.44586	1.2307e-10	1.93824	5.14434e-17	-1.39923	5.96236e-05
ENSG00000188290	HES4	-1.47267	0.00207393	3.61426	5.15921e-17	1.02615	0.130375
ENSG00000143514	TP53BP2	0.584207	0.00621112	1.71473	5.17729e-17	0.0421682	0.955882
ENSG00000147996	CBWD5	0.060282	0.781768	1.40269	5.43941e-17	-0.0890899	0.874807
ENSG00000269826	RP11-158I3.3	-2.44067	6.46689e-05	4.76578	5.66966e-17	-0.408769	0.623393
ENSG00000196873	CBWD3	0.14723	0.420784	1.28689	5.87143e-17	-0.0339563	0.954466
ENSG00000169871	TRIM56	0.617674	0.021085	2.0898	6.64404e-17	0.0766005	0.930367
ENSG00000138640	FAM13A	-0.6686	0.0285638	-2.38437	7.04671e-17	-0.593331	0.314826
ENSG00000175087	PDIK1L	0.437479	0.0156343	-1.52086	7.19107e-17	0.398154	0.293022
ENSG00000139132	FGD4	0.441823	0.268581	-2.83075	7.4145e-17	-0.940908	0.114417
ENSG00000254087	LYN	0.746733	0.00147065	1.90054	7.81698e-17	0.160537	0.821571
ENSG00000140280	LYSMD2	0.175101	0.593049	2.17972	8.22612e-17	0.179869	0.823967
ENSG00000137944	CCBL2	-0.0597863	0.63049	0.827941	8.92827e-17	0.221838	0.299457
ENSG00000136810	TXN	0.65986	0.0322604	2.36193	9.06683e-17	0.315494	0.669369
ENSG00000204147	ASAH2B	-4.02376	6.3739e-25	2.86886	9.66137e-17	2.24341	7.16056e-06
ENSG00000100365	NCF4	-1.10631	3.09928e-09	-1.59926	9.68879e-17	0.427496	0.288898
ENSG00000141655	TNFRSF11A	1.10253	0.00649657	-3.10853	9.90925e-17	-1.26628	0.0306415
ENSG00000168310	IRF2	0.621517	0.000294548	1.40687	1.24833e-16	0.222925	0.611579
ENSG00000112096	SOD2	1.15902	0.0166838	3.55106	1.35177e-16	-0.132046	0.916368
ENSG00000197324	LRP10	-0.526223	3.77311e-05	1.05924	1.48287e-16	0.162562	0.634854
ENSG00000127954	STEAP4	-0.859516	0.220639	4.46216	1.53331e-16	0.137567	0.908927
ENSG00000164236	ANKRD33B	-3.02013	4.30613e-09	3.88763	1.74421e-16	0.45721	0.622847
ENSG00000167994	RAB3IL1	-0.226327	0.600218	-2.80411	1.74421e-16	0.454613	0.557819
ENSG00000173432	SAA1	-2.82535	7.74636e-07	4.22653	1.78736e-16	-1.27558	0.0416044
ENSG00000120436	GPR31	-2.07759	0.000850438	4.4406	2.04621e-16	0.153956	0.896024
ENSG00000204010	IFIT1B	-0.215954	0.753557	4.40017	2.24098e-16	1.46207	0.00597361
ENSG00000100644	HIF1A	0.14492	0.629708	1.97294	2.2695e-16	0.66796	0.142177
ENSG00000124145	SDC4	-0.410845	0.180479	2.20902	2.2695e-16	-0.306265	0.662315
ENSG00000168763	CNNM3	-0.160238	0.412529	-1.45723	2.29961e-16	-0.255134	0.576066
ENSG00000111653	ING4	-0.566047	0.000447932	-1.35824	2.34766e-16	-0.0721321	0.903277
ENSG00000171811	TTC40	-3.1123	3.51731e-10	3.75354	2.37722e-16	-1.49663	0.0147885
ENSG00000129657	SEC14L1	-0.691547	1.01875e-07	-1.0969	2.52786e-16	0.766387	0.000296786
ENSG00000211692	TRGJP1	-0.41895	0.580456	4.74378	2.7606e-16	0.906093	0.135855
ENSG00000206190	ATP10A	-0.270157	0.632986	3.48399	2.79359e-16	1.38299	0.0238272
ENSG00000232618	RP11-439L18.1	-1.49733	0.014884	4.51352	2.99166e-16	0.477146	0.554328
ENSG00000140519	RHCG	-1.6595	0.0168811	4.66711	3.04907e-16	0.616567	0.405322
ENSG00000134602	MST4	-1.06477	0.011996	3.14782	3.15746e-16	0.713858	0.323259
ENSG00000181409	AATK	-0.163112	0.736541	-3.00874	3.16465e-16	-0.630804	0.392518
ENSG00000183734	ASCL2	-0.911119	0.0129121	2.70983	3.23365e-16	0.919249	0.118606
ENSG00000134955	SLC37A2	0.184818	0.622498	-2.43216	3.43419e-16	0.0271378	0.981222
ENSG00000092098	RNF31	-0.108315	0.43625	0.946499	3.49799e-16	0.243368	0.340232
ENSG00000111817	DSE	0.70968	0.0435206	2.60339	3.84822e-16	-0.500515	0.476163
ENSG00000168264	IRF2BP2	-1.39831	5.17439e-05	-2.73456	4.0447e-16	0.0169637	0.989874
ENSG00000149639	SOGA1	0.191746	0.409226	-1.60592	4.25408e-16	-0.219494	0.683805
ENSG00000144711	IQSEC1	0.513717	0.00290722	-1.37712	4.29312e-16	0.587217	0.0556647
ENSG00000156234	CXCL13	2.6778	2.82551e-06	4.11541	4.85783e-16	3.75105	1.83985e-21
ENSG00000185753	CXorf38	1.04716	1.15095e-10	1.36928	4.87468e-16	-0.321295	0.391126
ENSG00000168792	ABHD15	-0.193947	0.45468	-1.81184	4.90221e-16	0.441225	0.36069
ENSG00000171700	RGS19	-0.474226	0.104353	-2.13802	5.52427e-16	0.517627	0.354268
ENSG00000171467	ZNF318	0.199116	0.212424	-1.17515	5.64075e-16	-0.779336	0.000964312
ENSG00000135074	ADAM19	-6.92114	6.89944e-94	2.73067	6.2889e-16	2.44605	1.18987e-07
ENSG00000185905	C16orf54	1.86579	2.55587e-05	-3.52713	6.77683e-16	1.10074	0.093091
ENSG00000138119	MYOF	0.914702	0.000133288	1.90651	8.01845e-16	-0.0250201	0.97855
ENSG00000173239	LIPM	-1.30533	0.0287267	4.12841	8.07908e-16	1.35831	0.0213134
ENSG00000072444	ASAH2C	-3.39224	1.13807e-13	3.02267	8.68168e-16	1.94981	0.000390071
ENSG00000146872	TLK2	0.126314	0.531741	1.33417	8.72961e-16	0.479054	0.13461
ENSG00000110934	BIN2	0.589191	1.40873e-05	-1.12457	9.47676e-16	1.97134	3.76607e-25
ENSG00000168918	INPP5D	-1.04026	0.000296946	-2.25441	1.0761e-15	2.44718	1.98684e-10
ENSG00000172985	SH3RF3	-0.151057	0.587539	-1.84973	1.08469e-15	-0.536948	0.256777
ENSG00000121749	TBC1D15	0.091334	0.421586	-0.799032	1.10835e-15	0.282165	0.148266
ENSG00000164400	CSF2	-2.63342	4.90028e-05	4.64088	1.13353e-15	-0.762774	0.257608
ENSG00000163297	ANTXR2	-0.0848616	0.799211	2.02434	1.20084e-15	0.238371	0.74031
ENSG00000110080	ST3GAL4	0.843387	0.000104084	1.71887	1.20906e-15	-0.397849	0.399096
ENSG00000181274	FRAT2	-0.344506	0.341222	-2.47364	1.2238e-15	0.261966	0.764648
ENSG00000105939	ZC3HAV1	0.651332	0.0164496	2.04305	1.29444e-15	-0.0564318	0.952789
ENSG00000100567	PSMA3	0.490407	0.00293181	1.28282	1.33372e-15	0.131166	0.790716
ENSG00000023892	DEF6	0.410448	0.364094	-2.97486	1.49621e-15	-0.378082	0.676083
ENSG00000120696	KBTBD7	-0.0532154	0.85793	-1.84306	1.69817e-15	0.0257785	0.97761
ENSG00000226004	RP11-10J5.1	1.82495	0.000181449	3.53078	1.71677e-15	0.826694	0.216352
ENSG00000166793	YPEL4	-1.73629	4.20633e-05	-3.28289	1.72037e-15	-0.0734591	0.956663
ENSG00000017483	SLC38A5	-2.29182	2.8925e-12	2.58368	1.8201e-15	3.18423	8.50811e-14
ENSG00000010295	IFFO1	0.240828	0.346254	-1.75516	1.85583e-15	0.298383	0.587486
ENSG00000026025	VIM	1.00716	2.42264e-08	1.47534	1.90626e-15	-0.22023	0.658164
ENSG00000139180	NDUFA9	-0.0629357	0.792146	1.43273	1.92485e-15	0.332229	0.41304
ENSG00000175985	PLEKHD1	-0.132644	0.816876	3.14402	2.02214e-15	-0.0619216	0.961207
ENSG00000100599	RIN3	-0.28327	0.209657	-1.58948	2.23771e-15	-0.62683	0.0926833
ENSG00000185499	MUC1	-1.60513	3.20173e-06	2.57527	2.26727e-15	1.55985	0.00157772
ENSG00000087589	CASS4	2.18105	1.20916e-07	-3.25795	2.54966e-15	1.1001	0.0864144
ENSG00000132109	TRIM21	0.14588	0.609141	1.81735	2.62666e-15	0.377739	0.47576
ENSG00000125384	PTGER2	1.76029	1.16879e-06	2.80765	2.84556e-15	-1.46778	0.00614867
ENSG00000136560	TANK	0.665885	0.00192583	1.6508	2.87766e-15	0.037978	0.961195
ENSG00000086758	HUWE1	-0.210678	0.461306	1.88102	2.8919e-15	-0.629268	0.168073
ENSG00000132405	TBC1D14	0.0295157	0.934921	-2.08319	3.00945e-15	-0.264841	0.716097
ENSG00000189067	LITAF	1.03801	0.000204275	2.16252	3.05529e-15	0.679408	0.19556
ENSG00000160584	SIK3	-0.135925	0.657417	1.91711	3.17552e-15	-0.627299	0.181649
ENSG00000107957	SH3PXD2A	-1.95324	5.06373e-11	-2.39144	3.21436e-15	-0.0765876	0.942846
ENSG00000123094	RASSF8	-1.4621	1.4077e-08	2.05296	3.25027e-15	-1.16161	0.00597361
ENSG00000158669	AGPAT6	0.241709	0.106951	1.07915	3.38879e-15	-0.655626	0.00390203
ENSG00000145725	PPIP5K2	0.0142928	0.948486	-1.29194	3.63193e-15	0.160341	0.738012
ENSG00000178573	MAF	-0.337536	0.51917	-3.21079	3.79339e-15	0.0698745	0.957146
ENSG00000167236	CCL23	1.60734	0.00178579	3.62416	3.98665e-15	0.640796	0.427774
ENSG00000125703	ATG4C	0.0546105	0.888357	-2.25544	4.2829e-15	0.460636	0.473859
ENSG00000135905	DOCK10	-0.266881	0.447305	-2.27971	4.52162e-15	0.859993	0.0979057
ENSG00000188611	ASAH2	-3.98568	1.54413e-24	2.63278	4.58141e-15	2.54355	1.44679e-07
ENSG00000156642	NPTN	0.0918643	0.592734	1.09828	4.73879e-15	-0.280181	0.365697
ENSG00000155629	PIK3AP1	1.23249	4.81855e-06	2.11145	4.75039e-15	0.0911091	0.922365
ENSG00000148908	RGS10	-1.6983	2.14642e-25	-1.36031	4.80743e-15	0.912985	0.00107342
ENSG00000138172	CALHM2	1.23123	4.38419e-05	-2.33865	5.01836e-15	-0.232212	0.789848
ENSG00000224307	RP11-344B5.2	1.08819	0.0510005	-3.86287	5.11521e-15	-0.0629489	0.962712
ENSG00000197971	MBP	-0.054541	0.909265	-2.6754	5.3694e-15	0.158313	0.882443
ENSG00000136161	RCBTB2	-0.676821	0.0319906	-2.28171	5.82277e-15	-0.0272499	0.980985
ENSG00000173868	PHOSPHO1	-1.53905	0.00216137	-3.60241	5.83594e-15	-0.836283	0.275504
ENSG00000123992	DNPEP	0.172285	0.458193	1.5161	5.92052e-15	-0.106435	0.868708
ENSG00000198909	MAP3K3	0.565376	0.00396333	-1.4978	6.44833e-15	-0.265303	0.579761
ENSG00000139354	GAS2L3	1.09679	0.000149319	-2.23833	6.84077e-15	-0.547503	0.361886
ENSG00000197122	SRC	0.310861	0.362351	2.24001	6.98581e-15	-0.558179	0.350376
ENSG00000103042	SLC38A7	0.839176	1.55626e-06	-1.39772	7.12972e-15	-0.327018	0.41816
ENSG00000096060	FKBP5	1.50723	1.48534e-05	2.64851	7.203e-15	0.488803	0.517758
ENSG00000177917	ARL6IP6	0.484456	0.00268328	1.22224	7.5441e-15	-0.167389	0.704412
ENSG00000161911	TREML1	0.0993995	0.796767	-2.38421	7.75077e-15	-0.348826	0.658149
ENSG00000034152	MAP2K3	0.538604	0.000775756	1.22846	8.36109e-15	-0.456598	0.135246
ENSG00000173918	C1QTNF1	-3.43681	4.83402e-11	3.76844	8.47551e-15	1.04902	0.122935
ENSG00000166128	RAB8B	0.966036	7.18167e-07	1.54082	8.49834e-15	-0.146845	0.810312
ENSG00000213516	RBMXL1	0.419537	0.00319451	1.07148	8.67395e-15	0.48651	0.0503964
ENSG00000106346	USP42	-0.066533	0.772666	1.37133	8.86371e-15	0.42666	0.236129
ENSG00000100364	KIAA0930	0.589202	0.0115393	-1.72662	8.86373e-15	-0.0995854	0.894999
ENSG00000092330	TINF2	0.599962	0.00136191	1.42281	9.13386e-15	-0.0394649	0.954862
ENSG00000179826	MRGPRX3	0.109094	0.863781	3.36871	9.509e-15	-1.51786	0.0109594
ENSG00000178226	PRSS36	-0.936483	0.00795869	-2.58734	9.89761e-15	1.16845	0.0319795
ENSG00000172785	CBWD1	0.123763	0.540234	1.28531	1.07778e-14	0.00267931	0.997253
ENSG00000157014	TATDN2	-0.374253	0.00819948	-1.08025	1.09615e-14	0.394951	0.148551
ENSG00000152749	GPR180	-0.267884	0.349991	1.88329	1.09615e-14	0.645138	0.165176
ENSG00000198740	ZNF652	-0.334904	0.138736	-1.6087	1.10591e-14	-0.00985935	0.991293
ENSG00000197646	PDCD1LG2	0.0818259	0.825291	2.13257	1.1574e-14	0.491271	0.409185
ENSG00000269728	RP11-145M9.4	0.0906718	0.660669	1.27855	1.19479e-14	0.913148	0.000463956
ENSG00000253831	ETV3L	-0.0729466	0.892124	2.91675	1.28678e-14	-0.472617	0.571865
ENSG00000170873	MTSS1	0.447354	0.129595	-2.046	1.3139e-14	-2.41846	4.45945e-11
ENSG00000165240	ATP7A	-0.151998	0.593975	-1.79094	1.44826e-14	0.0720545	0.930082
ENSG00000162889	MAPKAPK2	0.158424	0.374111	1.17481	1.48518e-14	-0.430279	0.145947
ENSG00000188389	PDCD1	-1.07842	0.0187668	3.03405	1.48518e-14	-0.751732	0.300737
ENSG00000123836	PFKFB2	-0.192109	0.636901	-2.48018	1.49156e-14	-0.00158477	0.998495
ENSG00000131378	RFTN1	-0.757265	0.0153012	2.24687	1.52437e-14	0.461411	0.481947
ENSG00000171049	FPR2	-0.251445	0.652227	3.23303	1.55907e-14	1.0034	0.137061
ENSG00000234148	RP11-395L14.3	-1.8209	0.00629639	4.65739	1.57778e-14	0.293354	0.744471
ENSG00000079277	MKNK1	-0.272528	0.359286	-1.94414	1.60774e-14	0.260706	0.706133
ENSG00000099968	BCL2L13	0.28917	0.232458	1.63455	1.63121e-14	0.133011	0.846589
ENSG00000146776	ATXN7L1	0.551929	0.0324224	1.83743	1.70971e-14	1.06374	0.00617943
ENSG00000123643	SLC36A1	-0.455231	0.199745	-2.37255	1.76342e-14	-0.00336017	0.997768
ENSG00000101916	TLR8	-0.542129	0.282428	3.17882	1.77699e-14	0.98096	0.14447
ENSG00000107771	CCSER2	0.269525	0.254403	1.58443	1.92891e-14	0.36074	0.443266
ENSG00000175182	FAM131A	-0.523581	0.00656301	-1.46203	1.97492e-14	-0.606233	0.0988111
ENSG00000078804	TP53INP2	0.00353801	0.991526	1.99218	2.0098e-14	-0.292445	0.66886
ENSG00000204138	PHACTR4	0.487537	0.0912924	2.00303	2.04748e-14	0.0864829	0.924051
ENSG00000215126	CBWD7	-0.0707889	0.783358	1.50999	2.07526e-14	-0.0655362	0.926655
ENSG00000100403	ZC3H7B	-0.174846	0.200878	0.931631	2.10373e-14	0.20311	0.483872
ENSG00000161640	SIGLEC11	0.726656	0.0228618	-2.31423	2.29208e-14	0.495032	0.453848
ENSG00000092010	PSME1	0.588494	0.000138246	1.17837	2.36877e-14	0.236859	0.5289
ENSG00000162734	PEA15	0.628182	0.000209512	1.28849	2.42458e-14	-1.11499	1.22563e-05
ENSG00000168884	TNIP2	0.588664	0.000467335	1.27003	2.56508e-14	-0.284556	0.463009
ENSG00000135503	ACVR1B	0.270967	0.0308883	0.901405	2.7166e-14	0.69694	0.000158832
ENSG00000230943	RP11-367G18.1	1.77693	5.00509e-06	2.82902	2.79104e-14	-0.644991	0.352735
ENSG00000102879	CORO1A	-0.546555	0.167489	-2.61738	2.89724e-14	0.690881	0.297676
ENSG00000214113	LYRM4	0.362091	0.183658	1.82674	2.92262e-14	0.0390406	0.965215
ENSG00000104375	STK3	0.475059	0.0406472	1.63877	3.04524e-14	0.85516	0.0196102
ENSG00000072274	TFRC	1.65871	5.0459e-07	2.49537	3.08647e-14	-0.445743	0.553839
ENSG00000198324	FAM109A	-1.2343	4.39685e-06	-2.05836	3.08647e-14	-1.0743	0.0198891
ENSG00000163661	PTX3	-2.68575	2.37304e-09	3.29745	3.12373e-14	3.51462	1.37931e-12
ENSG00000089057	SLC23A2	0.0894745	0.817267	-2.20976	3.13314e-14	-0.685156	0.221482
ENSG00000108423	TUBD1	-0.280405	0.252932	1.58677	3.43537e-14	0.237838	0.674485
ENSG00000126709	IFI6	0.464568	0.232664	2.53379	3.50378e-14	0.0283613	0.982522
ENSG00000141141	DDX52	-0.0652558	0.785431	1.3972	3.61836e-14	0.00966247	0.990273
ENSG00000135709	KIAA0513	0.360429	0.288468	-2.22629	3.62702e-14	0.486238	0.450422
ENSG00000095303	PTGS1	-0.8453	0.00787498	-2.27952	3.68968e-14	0.844562	0.120425
ENSG00000102921	N4BP1	0.20178	0.496922	1.85337	3.72641e-14	0.371772	0.519663
ENSG00000144802	NFKBIZ	0.0900406	0.852719	2.65792	3.78276e-14	-0.793558	0.217226
ENSG00000081041	CXCL2	-0.351626	0.489054	3.03437	4.0707e-14	-1.78041	0.00127244
ENSG00000187796	CARD9	-0.672351	0.0975215	-2.71832	4.39631e-14	0.912672	0.145088
ENSG00000078401	EDN1	-2.98946	8.54248e-10	3.49417	4.51871e-14	1.28807	0.0427878
ENSG00000154309	DISP1	0.355011	0.290832	-2.222	4.62758e-14	-0.904345	0.0840927
ENSG00000158050	DUSP2	2.42961	1.60257e-12	2.62491	4.79329e-14	-0.397167	0.634584
ENSG00000213512	GBP7	0.189061	0.838785	4.48299	4.81058e-14	1.28917	0.0188028
ENSG00000179981	TSHZ1	0.384798	0.146926	-1.8555	5.11616e-14	-0.406703	0.471106
ENSG00000164125	FAM198B	0.817192	0.000149506	-1.61687	5.42107e-14	-0.378883	0.432963
ENSG00000151327	FAM177A1	-0.301532	0.283022	1.82617	5.49995e-14	0.857262	0.0426424
ENSG00000041357	PSMA4	0.243454	0.260503	1.42645	5.49995e-14	0.708026	0.0329721
ENSG00000158122	AAED1	1.01534	1.02001e-09	1.2984	5.56755e-14	-0.0138321	0.984966
ENSG00000080546	SESN1	-0.454587	0.0857131	-1.83082	5.79168e-14	0.123925	0.877632
ENSG00000128294	TPST2	-0.135568	0.709967	-2.13744	6.21701e-14	0.559364	0.343136
ENSG00000107882	SUFU	-0.77639	0.000626067	-1.68252	6.90303e-14	0.398503	0.429242
ENSG00000196218	RYR1	-2.46722	1.16293e-14	-2.46351	6.95092e-14	2.07465	7.06812e-06
ENSG00000251136	RP11-37B2.1	-0.200136	0.619885	2.31965	7.02163e-14	0.251226	0.776873
ENSG00000188886	ASTL	1.73229	0.000798693	3.4711	7.32646e-14	-0.182457	0.869176
ENSG00000069399	BCL3	0.321119	0.390404	2.33458	7.32646e-14	0.397354	0.592512
ENSG00000171777	RASGRP4	-0.956777	0.0054501	-2.44904	7.34124e-14	0.669081	0.296878
ENSG00000109436	TBC1D9	-0.0700418	0.793319	1.53679	7.34301e-14	1.11368	0.000503421
ENSG00000142224	IL19	-1.66324	0.00554911	3.85933	7.38794e-14	-0.77269	0.290338
ENSG00000055130	CUL1	0.0526759	0.81342	1.27272	7.9138e-14	0.374024	0.295575
ENSG00000206503	HLA-A	2.51485	9.39873e-25	1.927	8.17212e-14	-0.637047	0.200746
ENSG00000221914	PPP2R2A	-0.121314	0.564111	1.28608	8.30675e-14	0.872765	0.00163408
ENSG00000180628	PCGF5	1.35087	2.70771e-09	1.74435	8.48238e-14	0.0737777	0.92874
ENSG00000077420	APBB1IP	1.30669	0.000271576	-2.58751	9.19059e-14	0.265111	0.783067
ENSG00000153786	ZDHHC7	0.32575	0.0295668	-1.06394	9.5827e-14	-0.278328	0.379981
ENSG00000182372	CLN8	0.458638	0.0774467	-1.78643	9.63828e-14	-1.2387	0.000980839
ENSG00000176463	SLCO3A1	1.14619	1.0028e-05	1.93294	9.68805e-14	0.29178	0.666776
ENSG00000023318	ERP44	0.168415	0.134941	0.763814	1.03217e-13	0.212364	0.345078
ENSG00000272463	RP11-532F6.3	1.17477	0.0219063	3.29488	1.19309e-13	0.136032	0.911362
ENSG00000125510	OPRL1	-0.522807	0.248867	-2.90561	1.22452e-13	0.342565	0.729028
ENSG00000183020	AP2A2	-0.0793447	0.807261	-1.83612	1.24227e-13	-0.307958	0.624817
ENSG00000186480	INSIG1	1.42559	2.56877e-05	2.4627	1.25366e-13	-0.918722	0.115591
ENSG00000107819	SFXN3	0.141423	0.581266	-1.55831	1.25366e-13	0.19785	0.744471
ENSG00000165731	RET	-1.31553	0.0101077	3.33157	1.26934e-13	0.544325	0.52827
ENSG00000117226	GBP3	0.724819	0.110961	2.92162	1.34239e-13	0.937712	0.157616
ENSG00000243335	KCTD7	0.774685	0.000887547	-1.72668	1.37461e-13	-1.10618	0.00320615
ENSG00000134508	CABLES1	-2.31848	7.63506e-08	-3.09685	1.55537e-13	-1.50164	0.0132593
ENSG00000164164	OTUD4	1.09501	2.42527e-07	1.59829	1.64633e-13	-0.283067	0.605155
ENSG00000185477	GPRIN3	-0.953911	0.025482	-2.84843	1.66215e-13	-1.13132	0.067969
ENSG00000108292	MLLT6	0.40821	0.147357	1.85933	1.67648e-13	-0.625041	0.199798
ENSG00000136048	DRAM1	2.25508	8.0115e-15	2.21129	1.72568e-13	-0.440806	0.521838
ENSG00000183576	SETD3	0.120688	0.237459	-0.678801	1.75512e-13	-0.232945	0.215368
ENSG00000137959	IFI44L	0.656306	0.23602	3.3342	1.75688e-13	0.384883	0.69668
ENSG00000154262	ABCA6	3.92086	5.23491e-21	3.06446	1.76532e-13	-0.857609	0.208245
ENSG00000105639	JAK3	-0.382051	0.394273	2.70556	1.78419e-13	1.20562	0.0387169
ENSG00000134108	ARL8B	0.630099	0.00017403	1.23594	1.80388e-13	-0.180397	0.699143
ENSG00000122068	FYTTD1	0.355816	0.0341682	1.16646	1.85232e-13	0.587256	0.0361407
ENSG00000114450	GNB4	0.547793	0.00704365	1.44244	1.92962e-13	0.940765	0.00301749
ENSG00000115604	IL18R1	-3.88899	3.23779e-15	3.46337	1.9531e-13	-0.50809	0.568188
ENSG00000171469	ZNF561	-0.0311593	0.879834	-1.15729	2.08362e-13	0.168641	0.702505
ENSG00000125871	MGME1	0.112242	0.682666	-1.63637	2.15989e-13	0.325139	0.544971
ENSG00000134061	CD180	0.905455	0.0441725	-2.93876	2.20284e-13	-0.717388	0.331473
ENSG00000234745	HLA-B	3.25435	2.26964e-35	2.03331	2.20469e-13	-0.868502	0.0763323
ENSG00000137331	IER3	-0.281353	0.360629	1.91754	2.35475e-13	-0.175989	0.827549
ENSG00000062598	ELMO2	0.863711	0.000100232	1.62102	2.46066e-13	0.157427	0.818004
ENSG00000187583	PLEKHN1	-1.2109	0.00187498	2.48004	2.62013e-13	1.26711	0.0208412
ENSG00000155313	USP25	0.28616	0.211337	1.48386	2.63853e-13	0.325172	0.493765
ENSG00000152061	RABGAP1L	-0.0630549	0.851963	1.83348	2.69616e-13	0.824408	0.0637937
ENSG00000178562	CD28	1.54223	0.00279537	-3.38657	2.69985e-13	-0.911488	0.198752
ENSG00000123338	NCKAP1L	0.492974	0.038639	-1.63063	2.82671e-13	0.75713	0.0567024
ENSG00000154640	BTG3	1.03186	0.000200583	1.99344	2.86994e-13	-0.643335	0.225633
ENSG00000050344	NFE2L3	-0.376612	0.383677	2.60076	3.0107e-13	0.342619	0.704412
ENSG00000145365	TIFA	1.24718	6.89187e-06	2.02133	3.03821e-13	0.239001	0.763128
ENSG00000033627	ATP6V0A1	0.412633	0.0131408	-1.17118	3.29722e-13	-0.344654	0.313316
ENSG00000237515	SHISA9	-0.312947	0.337402	1.96905	3.39459e-13	0.165777	0.84634
ENSG00000105516	DBP	0.0464553	0.948486	-3.54102	3.43061e-13	-0.120686	0.92533
ENSG00000151498	ACAD8	-0.124604	0.495493	-1.14973	3.51003e-13	0.22065	0.578921
ENSG00000125450	NUP85	-0.17447	0.295461	-1.07771	3.56321e-13	0.164862	0.687771
ENSG00000169504	CLIC4	-0.112339	0.724253	1.80997	3.59752e-13	0.6563	0.164786
ENSG00000167207	NOD2	0.995377	0.0203134	2.82642	3.67996e-13	-0.54369	0.499895
ENSG00000182606	TRAK1	-0.017492	0.942198	-1.29054	3.80481e-13	-0.0400891	0.952829
ENSG00000134627	PIWIL4	0.680631	0.0624433	2.3751	3.94112e-13	-0.0824406	0.94121
ENSG00000100418	DESI1	0.716078	8.76313e-05	1.32844	3.94112e-13	-0.339175	0.403901
ENSG00000162745	OLFML2B	0.695343	0.110447	-2.77015	3.99538e-13	1.35808	0.0187637
ENSG00000100220	RTCB	-0.0857018	0.712981	1.33604	4.03705e-13	1.16821	2.57001e-05
ENSG00000107020	PLGRKT	0.537994	0.0100515	1.45038	4.10344e-13	0.620924	0.0912753
ENSG00000179051	RCC2	0.223005	0.0575893	-0.802553	4.30431e-13	-0.438136	0.0244362
ENSG00000165259	HDX	0.263253	0.413471	1.93379	4.61574e-13	0.155364	0.85361
ENSG00000130227	XPO7	0.544817	0.000210094	-1.07628	4.74141e-13	-0.180197	0.650052
ENSG00000165997	ARL5B	-0.260707	0.520479	2.36567	4.75811e-13	1.00635	0.070825
ENSG00000048471	SNX29	0.535718	0.0178783	-1.57214	5.04014e-13	0.201702	0.746383
ENSG00000232956	SNHG15	-0.373585	0.28027	2.13526	5.11817e-13	0.477338	0.466168
ENSG00000137198	GMPR	0.707386	0.13336	2.92326	5.13876e-13	0.978267	0.141607
ENSG00000134339	SAA2	-2.70277	4.19836e-05	4.23005	5.13876e-13	-0.742666	0.277507
ENSG00000163235	TGFA	-0.0756115	0.897497	2.95374	5.15738e-13	-0.602943	0.450781
ENSG00000183558	HIST2H2AA3	-0.926823	0.00166274	2.04203	5.42114e-13	0.0844059	0.930367
ENSG00000132846	ZBED3	1.34541	1.69053e-06	-2.15514	5.62562e-13	-1.39219	0.00262078
ENSG00000092847	AGO1	0.364402	0.1035	-1.487	5.79182e-13	-0.126704	0.84948
ENSG00000183696	UPP1	0.0582567	0.875335	1.96497	6.21063e-13	-0.560277	0.314826
ENSG00000086065	CHMP5	0.128766	0.54017	1.24776	6.24291e-13	0.41154	0.2441
ENSG00000087085	ACHE	-2.02499	1.88227e-05	3.13319	7.0871e-13	1.14103	0.0810521
ENSG00000196535	MYO18A	-1.57032	1.34667e-08	-2.02751	7.13523e-13	1.19882	0.00821318
ENSG00000119906	FAM178A	0.579828	2.4565e-05	-1.02058	7.21297e-13	0.108702	0.80427
ENSG00000122687	FTSJ2	-0.279915	0.156265	-1.29683	7.87965e-13	0.349933	0.379534
ENSG00000269720	CTD-2521M24.5	-0.449348	0.434967	3.12159	7.90565e-13	0.55173	0.510288
ENSG00000196550	FAM72A	0.397727	0.0768347	1.4826	7.95046e-13	-0.00296088	0.997481
ENSG00000120549	KIAA1217	-5.86644	1.85804e-38	3.07041	8.59043e-13	-1.68739	0.00460359
ENSG00000137078	SIT1	-1.00754	0.050213	-3.38516	9.09401e-13	0.619358	0.470528
ENSG00000116044	NFE2L2	1.37172	2.47643e-08	1.80037	9.11401e-13	-0.701928	0.135717
ENSG00000138449	SLC40A1	-2.08998	3.46142e-06	-3.06859	9.23221e-13	0.0766159	0.954644
ENSG00000160190	SLC37A1	1.56438	5.37009e-09	1.95593	9.61074e-13	0.596444	0.272238
ENSG00000090316	MAEA	-0.645668	0.000167625	-1.23205	9.61728e-13	-0.038499	0.953579
ENSG00000188505	NCCRP1	-4.14189	7.70418e-11	4.12992	9.65589e-13	-1.73251	0.00101826
ENSG00000170017	ALCAM	1.26918	9.76898e-05	2.27501	1.02711e-12	-1.50068	0.00178487
ENSG00000099282	TSPAN15	-2.28897	2.4394e-13	-2.28832	1.03252e-12	0.588243	0.371732
ENSG00000185862	EVI2B	0.55923	0.0611959	-1.96297	1.03252e-12	-1.47615	0.000386957
ENSG00000188610	FAM72B	0.444717	0.0421699	1.45707	1.04636e-12	-0.138871	0.828963
ENSG00000196372	ASB13	0.292971	0.441383	-2.27717	1.0471e-12	-0.0554306	0.960622
ENSG00000118946	PCDH17	-5.96329	1.09221e-32	3.22498	1.08656e-12	0.721748	0.356088
ENSG00000235568	NFAM1	1.18109	0.000281019	-2.2646	1.14458e-12	1.40631	0.00390203
ENSG00000053254	FOXN3	-0.879337	3.86788e-05	-1.53122	1.17638e-12	0.0924521	0.900048
ENSG00000166548	TK2	-0.422081	0.191331	-2.0311	1.19847e-12	0.115992	0.902736
ENSG00000083799	CYLD	0.492731	0.0406926	1.59579	1.33271e-12	0.174902	0.797233
ENSG00000144635	DYNC1LI1	0.0911806	0.566564	0.929095	1.37034e-12	0.236501	0.4297
ENSG00000172216	CEBPB	0.802776	0.000367723	1.58172	1.43909e-12	-0.0753938	0.923264
ENSG00000163221	S100A12	-3.8152	9.9881e-11	3.83436	1.52849e-12	-0.847674	0.226147
ENSG00000170345	FOS	-0.839302	0.0370901	-2.58311	1.59823e-12	-1.85542	0.000305964
ENSG00000112763	BTN2A1	0.285184	0.159875	1.29103	1.59869e-12	0.0419283	0.951395
ENSG00000177728	KIAA0195	-0.575278	0.000190774	-1.09916	1.63092e-12	0.602029	0.0270541
ENSG00000182173	TSEN54	-0.928486	1.10727e-06	-1.41424	1.63542e-12	-0.069485	0.925184
ENSG00000149968	MMP3	-5.04093	6.14133e-15	4.19979	1.64724e-12	-0.379205	0.665719
ENSG00000198081	ZBTB14	0.0125267	0.957117	-1.25592	1.67975e-12	-0.388633	0.303549
ENSG00000110876	SELPLG	-0.344129	0.427225	-2.51316	1.69285e-12	1.27584	0.021947
ENSG00000139266	2005-02-28	0.503908	0.139366	2.13287	1.73234e-12	0.230178	0.793286
ENSG00000196449	YRDC	0.357735	0.23426	1.85352	1.77741e-12	0.250472	0.732687
ENSG00000122986	HVCN1	-0.291182	0.546488	-2.70372	1.77741e-12	0.643495	0.389034
ENSG00000153561	RMND5A	-0.389211	0.0663747	-1.395	1.81583e-12	-0.613735	0.0958061
ENSG00000103313	MEFV	-0.33477	0.607573	3.39931	1.83996e-12	0.917352	0.194144
ENSG00000073050	XRCC1	-0.330863	0.0932361	-1.30676	1.86838e-12	0.021214	0.977319
ENSG00000124688	MAD2L1BP	0.0953126	0.541084	0.903248	1.99432e-12	0.351707	0.160539
ENSG00000145555	MYO10	-1.86903	2.03646e-09	2.22419	2.00138e-12	1.70155	0.000215189
ENSG00000130312	MRPL34	-0.0134027	0.964378	-1.5731	2.00937e-12	0.069518	0.929945
ENSG00000148459	PDSS1	0.835247	0.0124669	2.20308	2.02542e-12	1.3657	0.0046561
ENSG00000150995	ITPR1	0.117341	0.703137	-1.72044	2.07074e-12	0.245495	0.717122
ENSG00000028116	VRK2	0.563331	0.0197634	1.60815	2.15831e-12	-0.263562	0.661225
ENSG00000111249	CUX2	1.26414	0.0425111	-3.68149	2.2583e-12	-0.960542	0.161021
ENSG00000214226	C17orf67	-0.839365	0.0278322	2.36153	2.2583e-12	0.598164	0.387324
ENSG00000181631	P2RY13	-0.589062	0.249522	-2.99715	2.2752e-12	4.21721	2.38211e-18
ENSG00000139679	LPAR6	-0.926581	0.00607931	-2.24713	2.2839e-12	-0.854566	0.137482
ENSG00000149269	PAK1	0.402674	0.17687	-1.86357	2.39647e-12	-0.123564	0.887508
ENSG00000108702	CCL1	-0.688603	0.335461	3.79741	2.4802e-12	0.246958	0.819694
ENSG00000130193	THEM6	0.196643	0.678988	-2.60813	2.68323e-12	-0.226125	0.831183
ENSG00000112773	FAM46A	0.77906	0.00469728	1.85273	2.72074e-12	-0.00211431	0.998495
ENSG00000108960	MMD	-0.126863	0.745752	-2.11649	2.72074e-12	-0.181649	0.846135
ENSG00000108582	CPD	0.453013	0.0901598	1.71031	2.7228e-12	-0.118036	0.883816
ENSG00000010318	PHF7	-0.200215	0.474819	-1.77984	2.75793e-12	-0.0468991	0.960622
ENSG00000162231	NXF1	0.26219	0.416138	1.89017	2.96232e-12	0.179685	0.828705
ENSG00000049249	TNFRSF9	1.00364	0.0651722	3.24019	3.0524e-12	-0.0514673	0.97019
ENSG00000177272	KCNA3	2.63848	2.99127e-07	3.33789	3.08794e-12	-0.209577	0.855169
ENSG00000103479	RBL2	-0.0704424	0.753941	-1.24564	3.08794e-12	0.406035	0.270173
ENSG00000012660	ELOVL5	1.13814	5.87786e-19	0.953206	3.16662e-12	0.241639	0.44134
ENSG00000143344	RGL1	1.15837	4.63604e-06	1.77855	3.16796e-12	0.857122	0.0550576
ENSG00000169429	IL8	-2.37294	1.40181e-05	3.47411	3.21557e-12	-1.73366	0.00260718
ENSG00000137275	RIPK1	0.0681461	0.794987	1.40722	3.33042e-12	0.359806	0.427111
ENSG00000134207	SYT6	-5.74791	1.89324e-36	-3.16639	3.36264e-12	-0.757442	0.364533
ENSG00000013619	MAMLD1	-1.79702	6.94347e-07	2.47482	3.37476e-12	-0.803438	0.215392
ENSG00000107262	BAG1	0.436618	0.0594081	1.49542	3.40574e-12	0.0668393	0.929945
ENSG00000164181	ELOVL7	0.869612	0.187613	3.64128	3.49457e-12	-0.225063	0.843112
ENSG00000075142	SRI	0.348085	0.0751849	1.25956	3.50929e-12	0.330526	0.41304
ENSG00000187116	LILRA5	0.879565	0.0973512	3.13219	4.14996e-12	0.0610103	0.96403
ENSG00000120129	DUSP1	-2.00984	6.16799e-10	2.28136	4.32171e-12	1.55796	0.00147982
ENSG00000137745	MMP13	-5.53325	1.08401e-16	4.18042	4.32171e-12	-1.64623	0.00151243
ENSG00000133247	SUV420H2	-0.861737	0.000762002	-1.79847	4.47372e-12	0.0702946	0.94121
ENSG00000167711	SERPINF2	-1.487	0.000349657	-2.89456	4.53476e-12	0.685994	0.3941
ENSG00000067066	SP100	-0.0214785	0.94555	1.58983	4.63815e-12	0.402059	0.43212
ENSG00000172551	MUCL1	-0.644884	0.455713	4.2378	4.69531e-12	0.685928	0.298205
ENSG00000119139	TJP2	-0.45222	0.236129	2.2742	4.85638e-12	0.719256	0.249128
ENSG00000197818	SLC9A8	0.883422	0.00031675	1.67615	5.09012e-12	-0.282635	0.654481
ENSG00000181481	RNF135	0.354476	0.219223	-1.76369	5.30593e-12	0.451446	0.417562
ENSG00000153147	SMARCA5	0.000991841	0.996431	1.19474	5.30705e-12	0.718323	0.0145849
ENSG00000240859	AC093627.10	3.01615	8.95228e-14	-2.88683	5.40975e-12	0.642945	0.405754
ENSG00000141682	PMAIP1	-1.28908	0.00102252	2.56074	5.52641e-12	-0.272586	0.787699
ENSG00000229271	AC091493.2	-1.28093	0.0446749	3.64678	5.58517e-12	-1.96905	0.000315577
ENSG00000104518	GSDMD	0.0859353	0.816292	1.92474	5.58517e-12	0.709941	0.176328
ENSG00000008517	IL32	-1.22549	0.00505705	2.76782	5.70013e-12	0.0379095	0.978108
ENSG00000062194	GPBP1	0.196302	0.41958	1.41951	5.8659e-12	0.347891	0.460858
ENSG00000047648	ARHGAP6	-2.10045	7.54148e-07	-2.83895	6.05848e-12	-0.96377	0.157896
ENSG00000184481	FOXO4	-0.339451	0.246143	-1.80266	6.07724e-12	-0.404239	0.510616
ENSG00000168061	SAC3D1	0.120893	0.725267	-1.90964	6.11567e-12	-1.45349	0.000882823
ENSG00000102081	FMR1	0.369984	0.0751849	1.32218	6.66347e-12	0.142029	0.809756
ENSG00000136436	CALCOCO2	1.13567	3.56373e-10	1.29682	7.07236e-12	0.210051	0.679434
ENSG00000164086	DUSP7	-0.436831	0.221859	-2.14866	7.08852e-12	-1.08604	0.0382856
ENSG00000179044	EXOC3L1	-0.382885	0.397258	2.46723	7.21983e-12	0.782933	0.235048
ENSG00000221995	TIAF1	-1.29838	2.11984e-05	-2.22807	7.23362e-12	0.592286	0.400524
ENSG00000167716	WDR81	-0.376969	0.191572	-1.75784	7.36418e-12	0.257984	0.713471
ENSG00000168476	REEP4	-0.537057	0.0195664	-1.50986	7.62074e-12	0.354657	0.488118
ENSG00000160326	SLC2A6	1.10503	0.0174775	2.86791	7.78131e-12	-0.00119084	0.999054
ENSG00000134453	RBM17	0.148037	0.379213	0.991384	7.99213e-12	0.25256	0.450033
ENSG00000144827	ABHD10	-0.128393	0.719839	-1.93169	8.03292e-12	0.527452	0.373095
ENSG00000064225	ST3GAL6	0.302531	0.436734	-2.21388	8.03778e-12	-0.963162	0.0845081
ENSG00000178761	FAM219B	-0.867595	1.62913e-07	-1.17698	8.11225e-12	0.215894	0.634854
ENSG00000159202	UBE2Z	0.289828	0.30005	1.65643	8.2063e-12	-0.121486	0.879065
ENSG00000172432	GTPBP2	0.276358	0.274498	1.51185	8.24116e-12	0.0557727	0.944673
ENSG00000125457	MIF4GD	-0.294317	0.215888	-1.46914	8.46369e-12	0.689866	0.0764439
ENSG00000151500	THYN1	-0.128179	0.608568	-1.45234	8.55458e-12	0.00535283	0.995511
ENSG00000198246	SLC29A3	1.2624	0.000297098	-2.33228	8.73849e-12	0.18113	0.859469
ENSG00000108691	CCL2	1.18534	0.0088121	2.81739	9.24536e-12	-0.924612	0.176328
ENSG00000198858	R3HDM4	-0.167633	0.300223	0.962463	9.34103e-12	0.0159487	0.97761
ENSG00000100060	MFNG	0.0082738	0.983688	-2.07296	9.64594e-12	0.547182	0.3894
ENSG00000134109	EDEM1	-0.00789546	0.978508	1.50232	1.03175e-11	0.26645	0.641171
ENSG00000048740	CELF2	0.221701	0.415066	-1.57404	1.033e-11	0.42146	0.403441
ENSG00000179627	ZBTB42	0.465813	0.172206	2.03268	1.04903e-11	-0.1948	0.82868
ENSG00000110925	CSRNP2	-0.622793	0.00299178	1.38648	1.05739e-11	0.269743	0.599926
ENSG00000136986	DERL1	0.562058	6.39397e-07	0.793668	1.06323e-11	-0.385075	0.0738852
ENSG00000064655	EYA2	-1.07892	0.0668822	-3.42879	1.06323e-11	-1.52925	0.0141593
ENSG00000149091	DGKZ	-0.383069	0.0318771	-1.15432	1.0706e-11	0.350109	0.336691
ENSG00000123342	MMP19	2.24048	2.86371e-14	2.07193	1.14738e-11	-1.74569	7.27567e-05
ENSG00000164961	KIAA0196	0.462526	3.5616e-05	-0.783158	1.17818e-11	0.193347	0.475696
ENSG00000226380	MIR29B1	-1.14169	0.00681089	2.60625	1.18308e-11	0.0328585	0.980985
ENSG00000118242	MREG	3.80821	8.88887e-27	2.48802	1.18603e-11	-1.17159	0.0445181
ENSG00000004399	PLXND1	0.253406	0.349902	-1.58332	1.19733e-11	1.36644	9.67817e-05
ENSG00000142784	WDTC1	-0.466492	0.00885618	-1.1791	1.21327e-11	0.148975	0.776873
ENSG00000119686	FLVCR2	-0.0522218	0.876027	1.6786	1.23071e-11	1.0001	0.0147741
ENSG00000180233	ZNRF2	0.0390922	0.927428	2.11182	1.24585e-11	0.585138	0.359433
ENSG00000235878	AP001468.1	1.20419	0.0014017	2.39407	1.26312e-11	-0.0269861	0.984161
ENSG00000163913	IFT122	0.285281	0.204497	-1.37606	1.30393e-11	0.662239	0.070825
ENSG00000034677	RNF19A	0.790274	0.0164756	2.09279	1.32686e-11	-0.380076	0.610506
ENSG00000152147	GEMIN6	0.307039	0.0806315	-1.2038	1.35858e-11	0.342606	0.37083
ENSG00000100280	AP1B1	-0.852973	0.000916718	-1.70911	1.38717e-11	1.00969	0.0159065
ENSG00000068366	ACSL4	0.0711292	0.876027	2.24036	1.48033e-11	-0.2	0.840897
ENSG00000049246	PER3	1.46519	0.000141933	-2.55392	1.4937e-11	0.124657	0.916235
ENSG00000154642	C21orf91	-0.203889	0.53305	1.78823	1.5355e-11	1.05922	0.0150578
ENSG00000231574	RP11-91K9.1	-0.821465	0.199229	3.43662	1.64832e-11	1.13423	0.0794175
ENSG00000184992	BRI3BP	-0.0533824	0.909327	-2.28426	1.67772e-11	-0.189276	0.852593
ENSG00000188015	S100A3	-3.16263	3.82999e-14	2.62201	1.7066e-11	0.695821	0.35705
ENSG00000005844	ITGAL	-0.399804	0.204618	-1.87503	1.7864e-11	0.859527	0.0801753
ENSG00000186197	EDARADD	1.37986	0.0195391	3.41605	1.78853e-11	3.40198	9.3228e-14
ENSG00000070961	ATP2B1	-0.0468461	0.925032	2.39799	1.80799e-11	-0.9303	0.131872
ENSG00000197405	C5AR1	1.10085	0.0061762	-2.52155	1.8543e-11	0.647709	0.374669
ENSG00000188786	MTF1	0.613103	0.0783028	2.12248	1.85821e-11	-0.0959448	0.928215
ENSG00000173960	UBXN2A	-0.089461	0.789054	1.71743	1.91616e-11	0.103015	0.904238
ENSG00000164430	MB21D1	0.253828	0.553476	2.29883	1.9322e-11	0.994622	0.0865531
ENSG00000204592	HLA-E	1.3291	9.77299e-11	1.43901	1.97662e-11	-0.19301	0.7573
ENSG00000001629	ANKIB1	0.289628	0.190625	1.32747	2.0044e-11	0.337587	0.454723
ENSG00000183154	RP11-863K10.7	-0.477622	0.290233	-2.77845	2.0044e-11	-0.159917	0.897271
ENSG00000172345	STARD5	-0.334582	0.401316	2.20979	2.09307e-11	0.536286	0.443507
ENSG00000116698	SMG7	0.127042	0.612305	1.36876	2.09886e-11	0.194415	0.740346
ENSG00000197265	GTF2E2	0.0162397	0.942767	1.11612	2.10088e-11	0.275893	0.478387
ENSG00000167772	ANGPTL4	-3.9577	6.0505e-17	3.08674	2.13786e-11	-0.238325	0.835611
ENSG00000173846	PLK3	-0.191748	0.554177	1.7677	2.17059e-11	-0.382899	0.537421
ENSG00000100368	CSF2RB	-0.024806	0.948423	1.86883	2.22508e-11	1.19499	0.00730606
ENSG00000166750	SLFN5	-0.702041	0.0930738	2.47996	2.30588e-11	0.104888	0.929338
ENSG00000204388	HSPA1B	0.176452	0.600554	1.81886	2.45297e-11	0.158621	0.852593
ENSG00000183307	CECR6	-0.598854	0.155393	-2.46264	2.6214e-11	0.750347	0.272285
ENSG00000186298	PPP1CC	0.248496	0.0333911	-0.746882	2.73122e-11	-0.181755	0.49661
ENSG00000169957	ZNF768	-0.359764	0.0903628	-1.32349	2.7776e-11	-0.151213	0.804176
ENSG00000261504	RP11-317P15.4	-0.318829	0.51415	2.39191	2.87825e-11	0.663044	0.342733
ENSG00000131748	STARD3	0.0189805	0.902856	-0.784146	2.89131e-11	0.29604	0.211411
ENSG00000141664	ZCCHC2	1.48106	8.72445e-06	2.19783	2.89796e-11	-1.19927	0.0233703
ENSG00000163513	TGFBR2	-1.07945	0.00031195	-1.95764	2.98117e-11	0.0817787	0.935243
ENSG00000204389	HSPA1A	0.134753	0.696357	1.81328	2.98117e-11	0.175292	0.834539
ENSG00000042286	AIFM2	1.32001	1.29304e-05	2.00721	2.98117e-11	-0.766189	0.167319
ENSG00000170779	CDCA4	0.346246	0.440941	2.43825	3.00601e-11	-1.43289	0.00928897
ENSG00000139651	ZNF740	-0.256895	0.0931246	-0.96653	3.04117e-11	-0.0968747	0.839154
ENSG00000104856	RELB	0.807165	0.0116638	2.01109	3.08873e-11	-0.432711	0.532382
ENSG00000205220	PSMB10	0.487229	0.0110964	1.22686	3.17845e-11	0.50332	0.154876
ENSG00000171236	LRG1	-1.02407	0.0439873	2.94612	3.26344e-11	-0.161478	0.894868
ENSG00000213024	NUP62	0.620106	3.84959e-11	0.658901	3.31185e-11	0.24688	0.218413
ENSG00000157350	ST3GAL2	0.365327	0.183719	1.624	3.38073e-11	-0.88646	0.0345089
ENSG00000162434	JAK1	-0.0239447	0.948017	1.78104	3.41952e-11	-0.23111	0.764063
ENSG00000197982	C1orf122	0.197834	0.518567	1.67202	3.46553e-11	0.178223	0.815778
ENSG00000166578	IQCD	-1.02169	0.0280036	-2.96848	3.48639e-11	-1.09733	0.130699
ENSG00000092067	CEBPE	0.773056	0.134856	-3.19324	3.50103e-11	-0.171749	0.89008
ENSG00000107738	C10orf54	-1.34545	0.00204968	-2.69796	3.53069e-11	1.55788	0.00688047
ENSG00000040487	PQLC2	-0.0435186	0.865376	-1.29746	3.53567e-11	-0.181891	0.749408
ENSG00000100342	APOL1	2.54651	1.48746e-08	2.88628	3.59624e-11	1.09848	0.0960912
ENSG00000113552	GNPDA1	0.633816	0.0632079	-2.06748	3.60975e-11	-0.19427	0.836382
ENSG00000154429	CCSAP	0.406301	0.0785146	-1.43025	3.63144e-11	0.196243	0.753536
ENSG00000148154	UGCG	0.581756	0.109153	2.1521	3.7662e-11	-0.292107	0.739952
ENSG00000167566	NCKAP5L	-0.351552	0.075017	-1.2221	3.77435e-11	0.0627868	0.923525
ENSG00000125449	ARMC7	-0.310797	0.180405	-1.40794	3.8021e-11	0.252056	0.653838
ENSG00000136295	TTYH3	0.762898	0.000271869	-1.38407	3.8529e-11	-0.0139985	0.986424
ENSG00000174021	GNG5	0.562336	6.10245e-06	0.842427	4.064e-11	-0.0315302	0.94741
ENSG00000167895	TMC8	-0.241124	0.598085	-2.39124	4.13641e-11	1.03168	0.0866967
ENSG00000173269	MMRN2	-8.71769	7.95941e-68	-2.92807	4.2807e-11	0.615357	0.483417
ENSG00000271646	RP11-326I11.3	0.452889	0.153165	1.82274	4.45213e-11	0.488323	0.403322
ENSG00000150459	SAP18	0.0801324	0.624237	0.882013	4.46513e-11	0.583282	0.00970123
ENSG00000128274	A4GALT	-3.65451	1.72055e-12	3.22858	4.53096e-11	1.31657	0.03651
ENSG00000137265	IRF4	-1.59422	0.00149472	2.99563	4.56621e-11	0.233352	0.840287
ENSG00000160233	LRRC3	-0.393843	0.242562	1.917	4.88605e-11	0.519298	0.400311
ENSG00000163082	SGPP2	2.38231	1.34161e-05	3.29112	5.0057e-11	-0.419168	0.659222
ENSG00000180539	C9orf139	1.61551	0.00484115	-3.4334	5.0057e-11	-0.291953	0.783067
ENSG00000138613	APH1B	0.165739	0.252433	-0.867804	5.17339e-11	-0.468178	0.0509315
ENSG00000178764	ZHX2	0.549872	0.101684	1.99007	5.17714e-11	-0.992888	0.0541646
ENSG00000136877	FPGS	0.257018	0.375005	1.6246	5.18233e-11	0.457458	0.389911
ENSG00000203812	HIST2H2AA4	-0.831544	0.0198827	2.17687	5.21767e-11	0.00430564	0.997481
ENSG00000159216	RUNX1	0.0110862	0.976764	1.84208	5.34292e-11	-0.824001	0.100614
ENSG00000147697	GSDMC	0.611147	0.432174	3.74736	5.35803e-11	1.54307	0.00410013
ENSG00000251632	RP11-714L20.1	-1.75763	1.26909e-07	-2.23316	5.85355e-11	0.466786	0.558008
ENSG00000237441	RGL2	-0.793382	8.55135e-05	-1.33674	6.07181e-11	-0.270645	0.600867
ENSG00000186350	RXRA	-0.312387	0.460277	-2.27322	6.07181e-11	-0.552511	0.447358
ENSG00000153250	RBMS1	0.300803	0.125511	1.17514	6.13572e-11	0.604302	0.0620473
ENSG00000020577	SAMD4A	0.871877	0.00122224	1.7264	6.20862e-11	-0.753656	0.118606
ENSG00000175463	TBC1D10C	1.33808	0.000196985	-2.42734	6.32668e-11	0.15546	0.889448
ENSG00000196622	RIMBP3	-0.382631	0.413814	-2.54263	6.54527e-11	0.741759	0.298205
ENSG00000103671	TRIP4	-0.108949	0.653113	1.27744	6.66355e-11	0.644537	0.0681316
ENSG00000213380	COG8	-0.336363	0.0166304	-0.933228	6.69594e-11	0.193642	0.603397
ENSG00000175938	ORAI3	-0.481133	0.111988	-1.81741	6.73444e-11	-0.0543064	0.956819
ENSG00000265743	RP11-848P1.3	0.293175	0.383386	-1.92859	6.84576e-11	-0.232532	0.786168
ENSG00000153012	LGI2	1.59296	0.000352171	-2.74705	7.0528e-11	0.24065	0.828963
ENSG00000177707	PVRL3	-5.59477	9.2709e-52	2.25118	7.2096e-11	2.5753	6.51175e-08
ENSG00000251139	RP11-701P16.2	0.224675	0.763919	3.49437	7.23002e-11	0.376565	0.6761
ENSG00000254281	KB-1507C5.4	-0.587548	0.333795	3.13091	7.60238e-11	0.188035	0.874942
ENSG00000178719	GRINA	0.148027	0.618813	1.57145	7.69252e-11	0.149975	0.844972
ENSG00000117016	RIMS3	-0.55904	0.187029	-2.4172	8.08408e-11	-1.05185	0.0936084
ENSG00000171109	MFN1	0.36599	0.107758	1.35507	8.25082e-11	0.531986	0.189164
ENSG00000260248	RP11-143K11.1	2.64592	3.17165e-09	2.79579	8.31991e-11	0.738597	0.288898
ENSG00000182162	P2RY8	1.86168	0.000418583	-3.15779	8.60337e-11	-1.23753	0.0561704
ENSG00000123124	WWP1	-0.36469	0.231735	-1.7465	8.64231e-11	0.118448	0.894657
ENSG00000134802	SLC43A3	1.09573	1.29304e-05	1.64527	8.66627e-11	-0.547808	0.283912
ENSG00000164543	STK17A	-0.464491	0.108577	1.70562	8.83395e-11	1.05331	0.0147203
ENSG00000145780	FEM1C	0.571705	0.053454	1.77592	8.92599e-11	-0.358145	0.587486
ENSG00000180011	ZADH2	0.234588	0.461224	-1.74584	9.35395e-11	-0.21038	0.790716
ENSG00000151611	MMAA	0.666365	0.00224226	1.38148	9.36534e-11	0.197668	0.745032
ENSG00000113811	SELK	0.0985806	0.578869	0.947409	9.44585e-11	-0.0254121	0.963407
ENSG00000133317	LGALS12	-0.438715	0.555363	-3.51638	9.6558e-11	-0.517223	0.545984
ENSG00000151702	FLI1	0.416352	0.172857	-1.76872	9.90853e-11	0.529301	0.35156
ENSG00000146090	RASGEF1C	-4.2883	5.72635e-16	-3.34854	1.0069e-10	-0.223207	0.852079
ENSG00000108306	FBXL20	-0.110868	0.655555	-1.37147	1.02188e-10	-0.25469	0.652769
ENSG00000127314	RAP1B	0.548211	0.0027382	1.16396	1.04678e-10	-0.472249	0.178479
ENSG00000140563	MCTP2	-0.442381	0.436415	2.88418	1.07128e-10	1.44237	0.0179755
ENSG00000255080	RP11-1082L8.3	0.280486	0.577889	-2.8608	1.07354e-10	-0.109093	0.932544
ENSG00000145358	DDIT4L	-3.56126	3.00802e-15	-2.87773	1.09018e-10	-1.10784	0.0974686
ENSG00000205502	C2CD4B	-1.35744	0.0783399	4.00199	1.09099e-10	0.559658	0.4297
ENSG00000187479	C11orf96	-3.03946	1.96986e-07	3.4378	1.09556e-10	-0.517527	0.545651
ENSG00000132005	RFX1	-0.739457	1.87173e-06	-1.04776	1.10656e-10	0.238728	0.555376
ENSG00000132669	RIN2	0.100853	0.78657	1.83982	1.13169e-10	0.0467569	0.963912
ENSG00000070190	DAPP1	0.190173	0.602403	1.89732	1.13665e-10	0.990316	0.0468728
ENSG00000125657	TNFSF9	-0.831205	0.0831247	2.70017	1.13996e-10	1.08077	0.0980195
ENSG00000099860	GADD45B	-0.654471	0.0806316	2.17677	1.15152e-10	1.47839	0.00356555
ENSG00000108798	ABI3	-0.959122	0.0121421	-2.30316	1.17578e-10	-1.04102	0.0806823
ENSG00000266709	RP11-214O1.2	0.197932	0.748067	2.89878	1.20402e-10	0.027719	0.985536
ENSG00000196227	FAM217B	-1	4.88863e-05	-1.60197	1.2114e-10	1.02941	0.0117416
ENSG00000156875	HIAT1	0.792685	8.76065e-06	1.17206	1.2119e-10	0.485949	0.165993
ENSG00000250548	RP11-47I22.2	0.882225	0.0165849	2.154	1.22993e-10	-0.102694	0.923676
ENSG00000140995	DEF8	-0.0903513	0.6256	-0.984691	1.24591e-10	-0.453538	0.119905
ENSG00000092094	OSGEP	-0.399811	0.031781	-1.15067	1.26686e-10	0.296066	0.47814
ENSG00000104635	SLC39A14	-2.66011	3.50618e-11	2.57187	1.29317e-10	-0.73138	0.315191
ENSG00000179299	NSUN7	-1.8165	0.000440429	3.01442	1.30011e-10	1.78801	0.00187808
ENSG00000128694	OSGEPL1	-0.328357	0.341951	-1.97558	1.30271e-10	-0.0370871	0.974185
ENSG00000093167	LRRFIP2	0.620506	0.000243863	1.09182	1.312e-10	-0.039068	0.951265
ENSG00000205269	TMEM170B	-0.0554484	0.899775	-2.05805	1.32016e-10	-0.182325	0.851298
ENSG00000177565	TBL1XR1	0.231518	0.279608	-1.21795	1.32633e-10	-0.32361	0.454946
ENSG00000176928	GCNT4	-2.57092	4.36776e-10	2.47828	1.33423e-10	2.55055	3.74602e-07
ENSG00000129084	PSMA1	0.211304	0.153023	0.862854	1.33843e-10	-0.23584	0.445111
ENSG00000141574	SECTM1	-0.394441	0.384038	2.39659	1.50194e-10	1.82762	0.000436866
ENSG00000126860	EVI2A	0.00602624	0.986262	-1.67194	1.50428e-10	-2.12722	7.14753e-09
ENSG00000185880	TRIM69	0.506377	0.048779	1.53634	1.51412e-10	-0.180956	0.801393
ENSG00000100902	PSMA6	0.322587	0.351394	1.88466	1.5682e-10	-0.117975	0.902736
ENSG00000105697	HAMP	4.66313	2.55138e-24	2.90118	1.62292e-10	1.17248	0.0681316
ENSG00000137193	PIM1	0.18805	0.712688	2.48194	1.65077e-10	0.917709	0.162948
ENSG00000126767	ELK1	0.232118	0.389687	1.47359	1.68535e-10	0.420497	0.401667
ENSG00000107968	MAP3K8	1.15186	0.00574213	2.4794	1.75197e-10	-0.788516	0.256777
ENSG00000136813	KIAA0368	0.410463	0.0120052	1.01058	1.75832e-10	-0.230579	0.552471
ENSG00000198535	C2CD4A	-1.31317	0.0955566	3.95359	1.84689e-10	0.387601	0.637752
ENSG00000148175	STOM	0.461074	0.16873	1.89658	1.86759e-10	1.53839	0.000494147
ENSG00000147454	SLC25A37	-2.06429	7.42678e-08	2.41618	2.10156e-10	-0.632417	0.395168
ENSG00000168936	TMEM129	-0.269678	0.0618255	-0.874029	2.10164e-10	0.00671799	0.991178
ENSG00000121281	ADCY7	0.31243	0.139366	-1.23038	2.20083e-10	1.51462	4.33119e-08
ENSG00000103490	PYCARD	-0.446317	0.238795	-2.10303	2.21844e-10	1.26379	0.0152565
ENSG00000171227	TMEM37	1.05601	0.0314806	-2.77648	2.27701e-10	-0.925023	0.186149
ENSG00000165025	SYK	0.163369	0.677465	-1.97458	2.29234e-10	0.920808	0.0883503
ENSG00000106009	BRAT1	-0.256038	0.229293	-1.21608	2.29921e-10	-0.598279	0.0920243
ENSG00000164684	ZNF704	-2.4041	1.20326e-11	-2.29342	2.32792e-10	-0.296434	0.765594
ENSG00000227674	LINC00355	-0.0914583	0.860915	2.29751	2.38272e-10	0.449442	0.578918
ENSG00000163486	SRGAP2	-0.054975	0.839549	1.30604	2.40586e-10	0.507677	0.209899
ENSG00000013523	ANGEL1	0.60533	0.00901262	-1.43661	2.44182e-10	-1.09572	0.00235805
ENSG00000272512	RP11-54O7.17	-1.2269	0.05712	3.38418	2.4597e-10	0.867771	0.209701
ENSG00000152484	USP12	0.768688	0.0114003	1.83057	2.47811e-10	-1.00384	0.0388992
ENSG00000151490	PTPRO	0.138999	0.601632	-1.38422	2.54779e-10	0.297498	0.578333
ENSG00000002822	MAD1L1	-0.657359	0.000506545	-1.20551	2.67589e-10	0.539879	0.137482
ENSG00000067082	KLF6	0.622715	0.0592366	1.91533	2.72527e-10	-0.0363235	0.973977
ENSG00000163734	CXCL3	-1.24364	0.0252204	3.04881	2.76076e-10	-1.17031	0.0741439
ENSG00000117020	AKT3	-0.395254	0.156895	1.57934	2.7746e-10	0.0909418	0.916235
ENSG00000186260	MKL2	0.00132432	0.995667	-1.2561	2.82841e-10	-0.758344	0.0294916
ENSG00000220008	LINGO3	-3.55669	8.22545e-11	-3.33669	3.00686e-10	-0.652954	0.433248
ENSG00000197321	SVIL	-0.80334	0.0221708	2.0559	3.01657e-10	0.93742	0.0968443
ENSG00000136643	RPS6KC1	0.577054	0.00707103	1.30985	3.06348e-10	0.0932885	0.894657
ENSG00000152133	GPATCH11	0.119743	0.731479	-1.74237	3.2025e-10	-0.370714	0.575522
ENSG00000114541	FRMD4B	-0.303387	0.312212	-1.63908	3.25578e-10	0.00563888	0.995777
ENSG00000105401	CDC37	-0.0285849	0.820296	0.610937	3.33976e-10	-0.30608	0.0929008
ENSG00000004660	CAMKK1	1.23427	0.00123202	-2.34261	3.34413e-10	-2.28159	5.26284e-06
ENSG00000099337	KCNK6	-1.15234	9.72778e-06	-1.66112	3.49369e-10	0.422031	0.48305
ENSG00000103044	HAS3	-2.70771	1.53023e-11	2.3413	3.61969e-10	-1.76985	0.00163408
ENSG00000213373	LINC00671	-1.33332	0.0183683	-3.23568	3.71438e-10	-0.554336	0.53825
ENSG00000140836	ZFHX3	0.172225	0.618155	-1.75709	3.71812e-10	0.464302	0.450258
ENSG00000184384	MAML2	0.485916	0.096391	1.67508	3.74649e-10	0.012156	0.991293
ENSG00000106588	PSMA2	0.200848	0.474218	1.4579	3.75364e-10	0.700214	0.0966579
ENSG00000029153	ARNTL2	-0.105606	0.80008	1.9749	3.89524e-10	0.810383	0.154588
ENSG00000137486	ARRB1	0.86728	1.76708e-05	-1.29518	3.93412e-10	1.50469	4.35881e-07
ENSG00000100307	CBX7	-0.819658	0.0255633	-2.17	3.99068e-10	0.836032	0.179861
ENSG00000205744	DENND1C	-0.349844	0.246213	-1.67754	4.04307e-10	1.00702	0.0239391
ENSG00000163251	FZD5	0.170545	0.70534	2.18024	4.22504e-10	-0.794464	0.208934
ENSG00000269657	AC079210.1	0.435127	0.433734	2.72668	4.22629e-10	0.66301	0.395182
ENSG00000150593	PDCD4	-0.148453	0.644998	-1.62907	4.2265e-10	-1.1073	0.00896115
ENSG00000118507	AKAP7	1.76858	1.88867e-12	1.64394	4.28388e-10	0.382939	0.526173
ENSG00000173145	NOC3L	0.26558	0.333421	1.48225	4.30167e-10	-0.0430636	0.960478
ENSG00000165879	FRAT1	-1.68698	3.04125e-05	-2.50335	4.30536e-10	0.0290231	0.9848
ENSG00000152213	ARL11	0.805606	0.0385939	-2.24113	4.66936e-10	-0.411647	0.624785
ENSG00000007968	E2F2	2.1107	4.14587e-07	-2.59584	4.71533e-10	-0.395842	0.674928
ENSG00000115504	EHBP1	-0.879873	0.000307999	1.49743	4.73422e-10	1.10756	0.00389765
ENSG00000069329	VPS35	-0.0200855	0.901531	-0.759249	4.76514e-10	0.525229	0.0106903
ENSG00000169180	XPO6	0.169825	0.288891	0.881637	4.77293e-10	-0.56884	0.0192742
ENSG00000106591	MRPL32	0.171602	0.443791	1.18342	4.78768e-10	0.37337	0.361078
ENSG00000163739	CXCL1	-1.81388	0.000843883	3.05462	4.82995e-10	-0.900017	0.204224
ENSG00000126464	PRR12	-0.510711	0.0406741	-1.47028	4.8505e-10	-0.232078	0.726419
ENSG00000136630	HLX	-0.946147	0.00786929	2.092	5.08376e-10	0.226329	0.814385
ENSG00000119457	SLC46A2	1.49776	0.0169233	-3.37015	5.14673e-10	-1.50237	0.0113983
ENSG00000068724	TTC7A	-0.569447	0.0912104	-1.91226	5.15685e-10	0.410211	0.567279
ENSG00000173581	CCDC106	-0.432148	0.128049	-1.62722	5.19152e-10	-0.529976	0.333855
ENSG00000156127	BATF	1.56571	1.10389e-05	2.18564	5.30023e-10	1.6614	0.00103663
ENSG00000076053	RBM7	-0.213935	0.350837	1.23143	5.44232e-10	0.23537	0.651205
ENSG00000122862	SRGN	0.854705	0.001088	1.59762	5.71693e-10	-0.359355	0.556456
ENSG00000131165	CHMP1A	0.227562	0.006943	0.514051	5.82483e-10	-0.0709417	0.778
ENSG00000250889	RP11-229C3.2	-1.37513	0.0114495	2.87336	5.96064e-10	1.18716	0.0637874
ENSG00000137474	MYO7A	-0.101154	0.802576	-1.90793	5.96064e-10	0.819052	0.139927
ENSG00000205362	MT1A	-0.66133	0.341221	3.32421	6.2802e-10	-0.0819873	0.949547
ENSG00000169764	UGP2	0.0915704	0.61569	0.927554	6.51157e-10	0.284083	0.391126
ENSG00000131871	VIMP	0.310831	0.131988	1.16666	6.54166e-10	0.0599464	0.92874
ENSG00000129667	RHBDF2	0.569883	0.0144115	1.3819	6.84796e-10	0.336241	0.524746
ENSG00000080815	PSEN1	0.544236	0.00580168	1.18948	6.87084e-10	-0.0998135	0.875485
ENSG00000172613	RAD9A	-0.0493161	0.894088	1.67535	7.0318e-10	0.379848	0.552671
ENSG00000183246	RIMBP3C	-0.362706	0.463989	-2.50419	7.07324e-10	0.679818	0.370039
ENSG00000173020	ADRBK1	-0.281258	0.360678	-1.63129	7.11909e-10	-0.0328933	0.973781
ENSG00000013275	PSMC4	-0.422722	0.0104304	-0.992436	7.2716e-10	0.478773	0.114417
ENSG00000110911	SLC11A2	1.32082	3.41688e-10	1.35686	7.28251e-10	-0.537281	0.211516
ENSG00000186815	TPCN1	-0.219554	0.517247	-1.72438	7.33923e-10	0.211435	0.797101
ENSG00000165752	STK32C	-0.150299	0.695649	-1.88413	7.59146e-10	0.10462	0.918223
ENSG00000092345	DAZL	-3.39743	4.68797e-08	3.46905	7.91609e-10	-1.61514	0.00405357
ENSG00000110057	UNC93B1	0.482749	0.0883971	1.60161	8.17873e-10	0.264671	0.706066
ENSG00000171621	SPSB1	1.07841	0.00645832	2.28172	8.45234e-10	-0.661273	0.357019
ENSG00000174282	ZBTB4	-0.421434	0.1055	-1.47118	8.55282e-10	0.0371777	0.966707
ENSG00000140497	SCAMP2	-0.397824	0.0878176	-1.32652	8.71472e-10	0.551417	0.18651
ENSG00000120533	ENY2	0.0338367	0.827811	0.73482	8.72852e-10	0.0861034	0.819615
ENSG00000006607	FARP2	0.219484	0.23514	1.01115	9.22197e-10	-0.193811	0.658634
ENSG00000105993	DNAJB6	-0.549651	0.0451257	1.57319	9.23503e-10	0.446156	0.426023
ENSG00000164938	TP53INP1	-0.693405	0.0643852	-2.09163	9.28548e-10	0.212249	0.830911
ENSG00000184988	TMEM106A	0.0352895	0.908381	1.38911	9.34937e-10	0.341372	0.5232
ENSG00000178996	SNX18	-0.416831	0.241886	-1.90914	9.45093e-10	1.26536	0.00981587
ENSG00000089041	P2RX7	2.16576	1.28297e-09	2.2097	9.4826e-10	0.0789714	0.94778
ENSG00000173409	ARV1	0.0140379	0.949533	-1.06629	9.56028e-10	0.144461	0.783067
ENSG00000107669	ATE1	0.00688175	0.958564	-0.62679	9.87316e-10	0.245265	0.241679
ENSG00000186532	SMYD4	0.469988	0.0380102	-1.35454	1.00178e-09	-0.771218	0.048539
ENSG00000154783	FGD5	-3.90895	5.15695e-23	-2.47241	1.01012e-09	-1.4482	0.0189421
ENSG00000188042	ARL4C	-2.49995	3.37163e-10	-2.43084	1.04745e-09	0.270908	0.797269
ENSG00000076108	BAZ2A	-0.25828	0.277101	1.27706	1.09881e-09	0.419176	0.345078
ENSG00000177614	PGBD5	-1.83508	8.4314e-05	-2.6916	1.10174e-09	-1.10256	0.0977066
ENSG00000107104	KANK1	0.903264	0.0447635	2.46216	1.11189e-09	-0.579505	0.470692
ENSG00000120688	WBP4	0.262792	0.131262	0.971364	1.14237e-09	-0.0429968	0.941307
ENSG00000170365	SMAD1	-0.401463	0.0570281	1.18269	1.16793e-09	0.121768	0.84634
ENSG00000125844	RRBP1	-0.381278	0.0570536	1.14525	1.18527e-09	0.747926	0.0191024
ENSG00000090238	YPEL3	-1.10238	0.00868333	-2.39272	1.20713e-09	-0.37934	0.68783
ENSG00000163512	AZI2	0.354111	0.126368	1.28541	1.27645e-09	-0.0988001	0.889067
ENSG00000141569	TRIM65	0.354574	0.262455	-1.69799	1.34606e-09	-0.646001	0.233464
ENSG00000120053	GOT1	-0.687296	0.00217226	-1.34952	1.35683e-09	0.241652	0.686424
ENSG00000123427	METTL21B	0.754907	0.0117298	1.7287	1.36204e-09	0.163682	0.852593
ENSG00000155130	MARCKS	1.11261	3.20164e-05	1.63299	1.36535e-09	0.351828	0.587616
ENSG00000147509	RGS20	0.303572	0.573627	2.53833	1.36535e-09	-0.426927	0.642389
ENSG00000115935	WIPF1	0.605803	0.0054544	-1.29292	1.39118e-09	0.598837	0.135246
ENSG00000230438	RP11-420G6.4	-1.82288	0.000440798	2.86783	1.39485e-09	0.600858	0.47116
ENSG00000149131	SERPING1	-0.398391	0.419405	2.43157	1.41192e-09	1.72597	0.00178487
ENSG00000167996	FTH1	0.463503	0.033759	1.2555	1.43382e-09	0.00183104	0.998495
ENSG00000105402	NAPA	0.502712	0.0160233	1.21782	1.44443e-09	0.238742	0.649241
ENSG00000089692	LAG3	0.0718951	0.902091	2.44974	1.4704e-09	3.42266	8.37366e-13
ENSG00000066697	MSANTD3	0.220951	0.510336	1.6766	1.48538e-09	-0.976699	0.0361407
ENSG00000163872	YEATS2	0.194345	0.455928	1.3332	1.58453e-09	0.0925308	0.901555
ENSG00000100243	CYB5R3	-0.130201	0.446513	0.883592	1.58453e-09	0.0276238	0.959584
ENSG00000127527	EPS15L1	-0.366824	0.00323218	-0.757738	1.5893e-09	0.674614	0.000693862
ENSG00000114026	OGG1	-0.234313	0.377059	-1.41092	1.61616e-09	-0.0375442	0.965762
ENSG00000153976	HS3ST3A1	-1.9895	7.47013e-05	2.81455	1.65321e-09	1.04931	0.123467
ENSG00000155111	CDK19	-0.465071	0.0681238	-1.43823	1.66599e-09	-0.185499	0.795113
ENSG00000155307	SAMSN1	0.247494	0.445749	1.64871	1.69077e-09	0.362694	0.57831
ENSG00000104043	ATP8B4	-0.0697112	0.80944	-1.34555	1.72979e-09	-0.218581	0.72675
ENSG00000169155	ZBTB43	0.185242	0.5502	1.53456	1.73106e-09	-0.548064	0.284253
ENSG00000109046	WSB1	-0.383761	0.242938	1.74064	1.73564e-09	0.844141	0.0985308
ENSG00000008056	SYN1	-2.68579	8.04051e-08	2.83898	1.77023e-09	-0.844563	0.250576
ENSG00000155792	DEPTOR	-0.709519	0.26677	-3.08593	1.84852e-09	-0.760409	0.318096
ENSG00000169891	REPS2	-0.592722	0.263834	-2.65132	1.86485e-09	-0.214768	0.853326
ENSG00000111344	RASAL1	-4.50761	3.19281e-22	-2.8012	1.87846e-09	-1.3466	0.0441137
ENSG00000145439	CBR4	0.0630794	0.76437	-1.03548	1.89642e-09	-0.0473757	0.940225
ENSG00000142065	ZFP14	0.252502	0.474704	-1.84986	1.95126e-09	0.284442	0.731618
ENSG00000140931	CMTM3	-0.263705	0.193513	-1.10195	1.98372e-09	0.67397	0.0346143
ENSG00000198089	SFI1	0.139125	0.589514	1.26632	2.01401e-09	0.0630452	0.932027
ENSG00000173391	OLR1	-1.51975	0.0033823	2.81448	2.025e-09	-1.48309	0.0149006
ENSG00000163125	RPRD2	-0.0960558	0.602622	-0.926946	2.04379e-09	-0.0262853	0.964165
ENSG00000163545	NUAK2	-1.75486	9.00084e-06	2.30379	2.12196e-09	-0.440478	0.610486
ENSG00000054179	ENTPD2	-4.0288	3.09821e-09	3.75548	2.16651e-09	-0.924408	0.0952302
ENSG00000139146	FAM60A	-0.67615	0.00126102	1.24049	2.17326e-09	1.37143	6.63158e-06
ENSG00000010539	ZNF200	-0.0465093	0.836096	1.02209	2.23925e-09	0.537746	0.0855685
ENSG00000139405	C12orf52	-0.188726	0.511843	-1.46816	2.26508e-09	-0.155864	0.84119
ENSG00000108829	LRRC59	0.289123	0.081506	0.929032	2.31792e-09	-0.0213762	0.971467
ENSG00000102870	ZNF629	-0.774179	2.47391e-12	-0.712672	2.34892e-09	-0.0669243	0.870441
ENSG00000140157	NIPA2	0.594501	1.24645e-05	0.835558	2.41335e-09	-0.0107624	0.985536
ENSG00000197093	GAL3ST4	-0.569219	0.386881	-3.045	2.41932e-09	-0.261712	0.81187
ENSG00000111679	PTPN6	-0.0532602	0.878979	-1.5661	2.42883e-09	0.591139	0.251496
ENSG00000273033	RP11-67L2.2	-0.678779	0.0507937	-1.94904	2.4325e-09	-0.819048	0.178372
ENSG00000030419	IKZF2	-1.92684	1.29822e-07	2.15696	2.46196e-09	0.0917242	0.938817
ENSG00000188089	PLA2G4E	-3.70395	1.41561e-07	3.73701	2.47173e-09	-1.03875	0.0714502
ENSG00000087074	PPP1R15A	0.345194	0.333776	1.82711	2.50795e-09	0.216585	0.806477
ENSG00000254054	RP11-156K13.3	-1.94672	1.85268e-06	-2.45593	2.5304e-09	-0.155157	0.903184
ENSG00000141858	SAMD1	-0.658505	0.0564865	-1.90237	2.55698e-09	-0.98507	0.0717134
ENSG00000153551	CMTM7	0.251692	0.401253	-1.53666	2.6465e-09	0.140067	0.863677
ENSG00000080503	SMARCA2	-0.293072	0.338776	-1.57971	2.78892e-09	0.910414	0.0447801
ENSG00000154359	LONRF1	1.06797	4.31291e-06	1.41145	2.79559e-09	-0.196149	0.776913
ENSG00000215784	FAM72D	0.518825	0.0281311	1.33324	2.94019e-09	-0.148945	0.830455
ENSG00000011422	PLAUR	-0.346844	0.262037	1.61076	3.06956e-09	-0.454561	0.444486
ENSG00000170222	ADPRM	-0.220221	0.456515	1.45404	3.112e-09	0.310156	0.611837
ENSG00000262097	CTD-2135D7.5	1.5704	0.0153818	-3.37041	3.22504e-09	-0.633552	0.393039
ENSG00000063322	MED29	-0.23399	0.0251842	-0.606548	3.24527e-09	0.750268	6.57525e-07
ENSG00000176386	CDC26	-0.308741	0.0901598	0.989101	3.28458e-09	0.724607	0.00930849
ENSG00000140382	HMG20A	-0.35081	0.0133032	-0.825897	3.30534e-09	0.127933	0.756758
ENSG00000136960	ENPP2	-2.60266	1.49383e-13	2.12395	3.32373e-09	4.02377	7.88267e-20
ENSG00000133028	SCO1	0.354018	0.0129121	0.820001	3.32373e-09	0.366941	0.172535
ENSG00000176871	WSB2	0.978207	7.72384e-11	0.942211	3.37876e-09	-0.496077	0.0909096
ENSG00000156273	BACH1	0.38406	0.348288	2.0486	3.51856e-09	0.0736303	0.951008
ENSG00000104760	FGL1	-6.23386	7.03666e-50	-2.18077	3.71945e-09	0.00178619	0.99863
ENSG00000163348	PYGO2	-0.244141	0.161723	-0.956375	3.72814e-09	-0.409978	0.205859
ENSG00000100225	FBXO7	0.116524	0.451928	0.782792	3.72853e-09	0.496493	0.0323876
ENSG00000072401	UBE2D1	0.980135	2.22656e-05	1.38447	3.80522e-09	0.299504	0.606879
ENSG00000091073	DTX2	-0.290562	0.248199	1.31735	3.82477e-09	0.19272	0.766449
ENSG00000071246	VASH1	-1.02033	0.0245282	-2.43042	3.83433e-09	-0.11113	0.929075
ENSG00000204397	CARD16	0.593478	0.00221228	1.13029	3.91814e-09	0.919683	0.00249862
ENSG00000166272	WBP1L	-0.699299	1.84633e-05	-0.98851	3.94441e-09	0.305822	0.412317
ENSG00000164548	TRA2A	0.200237	0.472135	1.38418	3.97476e-09	0.134639	0.856977
ENSG00000115091	ACTR3	1.00856	4.07441e-15	0.81069	4.03965e-09	-0.172985	0.629229
ENSG00000136695	IL36RN	0.713695	0.276916	3.04787	4.05652e-09	-1.05411	0.113014
ENSG00000116670	MAD2L2	0.0109105	0.973826	1.43989	4.07514e-09	0.105132	0.89709
ENSG00000198728	LDB1	-0.764139	2.56696e-05	-1.09641	4.16749e-09	-0.0317543	0.96403
ENSG00000141522	ARHGDIA	0.36244	5.36286e-05	0.541106	4.23255e-09	-0.0582727	0.84634
ENSG00000117036	ETV3	0.195461	0.512736	1.46012	4.26145e-09	0.0954898	0.90934
ENSG00000162366	PDZK1IP1	-3.83344	1.60521e-08	3.64394	4.37045e-09	-0.919633	0.0915402
ENSG00000092199	HNRNPC	0.178419	0.38138	1.03791	4.47044e-09	0.242367	0.57831
ENSG00000180104	EXOC3	-0.844182	2.34767e-06	-1.08416	4.73897e-09	0.749846	0.0162017
ENSG00000109606	DHX15	0.502294	0.000420899	0.842387	4.79961e-09	-0.12397	0.773079
ENSG00000180871	CXCR2	-1.15732	0.0610433	-3.12562	4.8842e-09	-0.803454	0.288995
ENSG00000147065	MSN	0.128583	0.432876	0.825536	4.8842e-09	-0.115194	0.788569
ENSG00000187037	GPR141	0.213679	0.566007	1.77116	4.91459e-09	0.955522	0.064023
ENSG00000075413	MARK3	0.0350232	0.859185	0.878161	4.91937e-09	-0.252126	0.468394
ENSG00000069020	MAST4	-0.762933	0.117377	2.47119	4.97238e-09	-0.275865	0.797811
ENSG00000126653	NSRP1	0.176792	0.249528	0.804191	5.00961e-09	0.192295	0.572264
ENSG00000183735	TBK1	0.440608	0.0686697	1.32178	5.04877e-09	0.0957625	0.899556
ENSG00000215193	PEX26	0.356656	0.00185081	0.670048	5.04877e-09	0.0213854	0.960205
ENSG00000135775	COG2	-0.201988	0.128608	-0.732045	5.09253e-09	0.5878	0.00405357
ENSG00000126882	FAM78A	0.198937	0.664379	-2.11483	5.09253e-09	-0.448776	0.578918
ENSG00000112561	TFEB	0.296372	0.320603	-1.52885	5.11874e-09	0.577876	0.262449
ENSG00000164038	SLC9B2	-0.439516	0.234916	1.87623	5.19602e-09	0.179935	0.853195
ENSG00000015285	WAS	-0.669962	0.0359296	-1.74983	5.20297e-09	0.565042	0.357019
ENSG00000266970	RP11-806H10.4	-1.14716	0.0793718	3.15876	5.41432e-09	0.866802	0.207488
ENSG00000145029	NICN1	-0.650516	0.00958063	-1.45279	5.64488e-09	0.363438	0.539787
ENSG00000133069	TMCC2	-1.32837	0.0228609	2.93865	5.73343e-09	1.60629	0.00640946
ENSG00000120262	CCDC170	-0.714591	0.0340025	-1.84136	5.7969e-09	0.609153	0.334928
ENSG00000205726	ITSN1	0.75501	0.00153976	-1.3781	5.93478e-09	-1.2945	0.000299808
ENSG00000169857	AVEN	-0.674606	4.05981e-06	0.856067	6.20729e-09	-0.556761	0.0358693
ENSG00000135655	USP15	0.20597	0.479675	1.4272	6.28586e-09	0.350122	0.546055
ENSG00000162390	ACOT11	-0.89564	0.0118233	-1.96443	6.33282e-09	-0.422846	0.589535
ENSG00000142089	IFITM3	-1.17098	0.000794366	1.97251	6.43288e-09	1.49076	0.00315861
ENSG00000122417	ODF2L	-1.13878	0.00147656	2.00274	6.43658e-09	1.93415	5.20291e-05
ENSG00000205364	MT1M	2.59786	8.94326e-06	3.07956	6.51678e-09	-0.391064	0.679065
ENSG00000135678	CPM	1.75181	4.35305e-07	2.02517	6.57601e-09	-0.483451	0.52727
ENSG00000160791	CCR5	1.34741	0.00182277	2.36303	6.7092e-09	-0.452067	0.609712
ENSG00000075420	FNDC3B	0.77033	0.000985064	1.3484	6.72085e-09	-0.307681	0.587514
ENSG00000136754	ABI1	0.790562	0.00024487	1.25831	6.74327e-09	0.411871	0.374669
ENSG00000102897	LYRM1	-0.598886	0.0647884	1.71943	6.85913e-09	0.157871	0.863873
ENSG00000168243	GNG4	-3.75745	2.49828e-12	2.8446	7.09385e-09	-0.320114	0.764752
ENSG00000120925	RNF170	-0.770188	1.15862e-06	-0.96042	7.1127e-09	0.276083	0.476218
ENSG00000177989	ODF3B	-0.271996	0.473742	1.82593	7.2704e-09	0.112886	0.914212
ENSG00000135245	HILPDA	-0.701471	0.0643372	1.97865	7.35775e-09	-1.98865	3.02047e-05
ENSG00000203880	PCMTD2	-0.62572	0.000665937	-1.07777	7.52386e-09	0.0258405	0.971124
ENSG00000139496	NUPL1	0.906035	0.000103813	1.36183	7.59189e-09	-0.378357	0.479104
ENSG00000184260	HIST2H2AC	-1.03677	0.00206848	1.84645	7.96147e-09	0.172724	0.85955
ENSG00000138768	USO1	0.18052	0.283164	0.863695	8.05781e-09	0.100058	0.832667
ENSG00000104064	GABPB1	0.302622	0.127875	1.05323	8.35982e-09	0.0349668	0.958146
ENSG00000161618	ALDH16A1	0.230569	0.236368	-1.01854	8.36168e-09	0.386628	0.287298
ENSG00000257924	RP11-493L12.5	0.981678	0.170661	3.38813	8.39344e-09	1.34687	0.00737588
ENSG00000163131	CTSS	1.64904	4.00116e-22	1.06027	8.48968e-09	-0.290267	0.499148
ENSG00000253276	CCDC71L	-0.255757	0.361494	1.39255	8.62849e-09	-0.222239	0.744507
ENSG00000151491	EPS8	-0.324087	0.342125	-1.69513	8.69975e-09	0.252063	0.760034
ENSG00000198839	ZNF277	-0.21743	0.447547	1.39288	8.85257e-09	0.86042	0.0371097
ENSG00000089006	SNX5	0.2778	0.145887	-1.01245	9.19775e-09	-0.120441	0.827549
ENSG00000185897	FFAR3	-1.56771	0.00575867	2.88266	9.49115e-09	0.0696969	0.957877
ENSG00000108950	FAM20A	0.955614	0.044909	2.4429	9.51239e-09	0.976285	0.148502
ENSG00000182168	UNC5C	-1.75754	0.00486313	3.10362	9.96194e-09	2.17455	3.54434e-05
ENSG00000260065	CTA-445C9.15	-0.534407	0.239144	-2.24406	9.98428e-09	0.435648	0.620305
ENSG00000155975	VPS37A	0.153049	0.416497	0.930865	1.00251e-08	-0.347062	0.305219
ENSG00000130695	CEP85	0.343419	0.104337	-1.15026	1.02192e-08	-1.06274	0.000756141
ENSG00000115520	COQ10B	0.0279987	0.889687	0.872699	1.02881e-08	0.441802	0.12481
ENSG00000069431	ABCC9	-0.551598	0.0336992	1.37992	1.02881e-08	-0.311824	0.604788
ENSG00000130396	MLLT4	-2.88452	7.20122e-30	1.54625	1.03244e-08	-1.69341	1.62703e-05
ENSG00000170866	LILRA3	1.07949	0.0801845	2.9564	1.04235e-08	-0.704087	0.36069
ENSG00000059122	FLYWCH1	-1.0762	3.86945e-08	-1.17467	1.07764e-08	-0.188099	0.753661
ENSG00000170802	FOXN2	0.270592	0.475255	1.80615	1.08199e-08	-1.44211	0.00236473
ENSG00000112149	CD83	1.08932	0.0233886	2.47808	1.09858e-08	-0.414724	0.66102
ENSG00000059588	TARBP1	-0.546522	0.0354671	-1.42125	1.14413e-08	0.122271	0.88114
ENSG00000247596	TWF2	-0.315895	0.259936	-1.42382	1.15764e-08	-0.305799	0.625812
ENSG00000164951	PDP1	-0.605035	0.00159558	1.08579	1.1805e-08	-0.815983	0.00965151
ENSG00000139436	GIT2	0.196391	0.374428	-1.10377	1.20424e-08	0.289892	0.528218
ENSG00000085117	CD82	0.175912	0.587072	1.51449	1.22302e-08	-0.318762	0.632351
ENSG00000116350	SRSF4	0.237502	0.110229	0.788844	1.22722e-08	0.722118	0.000951084
ENSG00000108175	ZMIZ1	-0.426059	0.100647	-1.36821	1.23247e-08	-0.025972	0.97761
ENSG00000118557	PMFBP1	1.34828	0.00204519	-2.37892	1.23515e-08	0.334169	0.741263
ENSG00000196544	C17orf59	0.0520039	0.830605	-1.09503	1.25779e-08	0.316888	0.471106
ENSG00000113916	BCL6	0.872883	0.00872969	1.81156	1.2808e-08	-0.226482	0.802854
ENSG00000145911	N4BP3	-1.4149	0.00170978	2.30353	1.28931e-08	-2.26016	3.01134e-05
ENSG00000213928	IRF9	0.403705	0.237552	1.70368	1.34082e-08	-0.0825532	0.934878
ENSG00000143322	ABL2	0.718814	0.0100574	1.53133	1.35972e-08	-0.517441	0.354513
ENSG00000124214	STAU1	-0.1452	0.350855	0.776206	1.37865e-08	0.476905	0.0504128
ENSG00000162639	HENMT1	1.24653	1.84796e-07	-1.52354	1.38404e-08	-0.134538	0.872864
ENSG00000048028	USP28	0.215765	0.306089	1.0527	1.38404e-08	0.236837	0.61289
ENSG00000104450	SPAG1	-0.449869	0.110779	1.44992	1.45056e-08	0.485645	0.366884
ENSG00000159231	CBR3	2.16077	8.63348e-11	1.94327	1.45716e-08	-0.719698	0.257516
ENSG00000174306	ZHX3	-0.585594	0.0184334	-1.36743	1.46904e-08	-1.17537	0.00227841
ENSG00000226012	AP001434.2	2.04844	0.00498447	3.39374	1.46904e-08	2.29373	1.42328e-08
ENSG00000124788	ATXN1	0.507027	0.00961076	-1.0919	1.47969e-08	-1.07978	0.000252888
ENSG00000144848	ATG3	0.976487	2.07652e-09	0.974828	1.49212e-08	0.510353	0.110399
ENSG00000170485	NPAS2	-2.65577	2.76884e-12	2.10084	1.50928e-08	-0.842199	0.209938
ENSG00000132952	USPL1	0.235462	0.204175	0.94806	1.54437e-08	0.406273	0.221482
ENSG00000005469	CROT	-0.00465412	0.987677	-1.37817	1.5462e-08	0.806515	0.0563803
ENSG00000071794	HLTF	-0.0284921	0.942767	-1.66609	1.5503e-08	-0.840224	0.110729
ENSG00000188157	AGRN	-1.53356	1.03442e-08	1.56857	1.57384e-08	0.0984665	0.916235
ENSG00000134594	RAB33A	0.73408	0.0358558	1.81386	1.63768e-08	1.46298	0.00183406
ENSG00000163626	COX18	0.168774	0.440114	-1.08269	1.65132e-08	0.263153	0.57472
ENSG00000164603	C7orf60	0.438684	0.198485	1.71101	1.67844e-08	-0.612776	0.305028
ENSG00000178718	RPP25	-0.58715	0.231702	-2.35512	1.73142e-08	-0.887082	0.200746
ENSG00000258777	HIF1A-AS1	-0.304476	0.598365	2.42584	1.73793e-08	0.79676	0.26865
ENSG00000270107	CTD-2306M10.1	0.910031	0.0771543	-2.56666	1.73974e-08	-0.795221	0.288057
ENSG00000170852	KBTBD2	0.0758924	0.73522	1.0115	1.77493e-08	-0.0713931	0.907721
ENSG00000236120	RP11-733O18.1	0.0622972	0.917722	-2.40454	1.78881e-08	-0.24216	0.828705
ENSG00000119698	PPP4R4	-2.99843	6.89482e-07	3.1097	1.79039e-08	-0.580861	0.472273
ENSG00000133398	MED10	0.136093	0.505917	0.971161	1.79488e-08	-0.107583	0.84634
ENSG00000110799	VWF	1.30117	0.000432455	-2.10299	1.87477e-08	0.0271126	0.9848
ENSG00000221883	ARIH2OS	-0.700589	0.0098286	1.35277	1.8788e-08	0.895894	0.0320958
ENSG00000141968	VAV1	0.704597	0.00604307	1.40519	2.04351e-08	-0.373466	0.519663
ENSG00000100034	PPM1F	-0.61414	0.0120641	-1.3339	2.04351e-08	0.207822	0.760865
ENSG00000204516	MICB	0.553428	0.0439643	1.45131	2.05533e-08	0.594105	0.236987
ENSG00000099246	RAB18	0.439542	0.000596036	0.72612	2.0959e-08	0.0413757	0.92874
ENSG00000147650	LRP12	0.60472	0.137734	2.02812	2.17859e-08	-0.839374	0.188186
ENSG00000163249	CCNYL1	0.0570418	0.855826	1.33196	2.19154e-08	0.157869	0.828945
ENSG00000183779	ZNF703	-1.02185	0.00862837	-2.05731	2.21946e-08	0.136839	0.903319
ENSG00000174370	C11orf45	2.41857	2.79796e-11	-2.10755	2.22025e-08	0.478515	0.555204
ENSG00000072736	NFATC3	0.338575	0.0825499	-1.04078	2.24298e-08	-0.0246658	0.972744
ENSG00000106683	LIMK1	0.227005	0.507991	-1.59722	2.25359e-08	-0.165217	0.850856
ENSG00000164211	STARD4	1.16104	7.7928e-06	1.48087	2.25828e-08	-0.418233	0.480254
ENSG00000109332	UBE2D3	0.197761	0.298627	0.942201	2.35601e-08	0.310659	0.401583
ENSG00000008853	RHOBTB2	0.0622787	0.863907	-1.54736	2.36207e-08	-0.460884	0.447787
ENSG00000116990	MYCL	-0.858901	0.124366	-2.68616	2.37103e-08	-0.813016	0.286535
ENSG00000126251	GPR42	-1.60471	0.0052514	2.8384	2.38661e-08	0.0439923	0.974774
ENSG00000169896	ITGAM	1.60467	2.16433e-22	-1.00053	2.44366e-08	0.971709	0.000422704
ENSG00000132475	H3F3B	0.0654536	0.840654	1.3811	2.45346e-08	0.536372	0.278685
ENSG00000097033	SH3GLB1	0.491864	0.00139518	0.860846	2.49108e-08	0.261976	0.457526
ENSG00000168556	ING2	0.48246	0.0127639	-1.09608	2.49324e-08	-0.502924	0.186423
ENSG00000129968	ABHD17A	-0.214874	0.180964	-0.821325	2.49324e-08	0.310039	0.316028
ENSG00000173451	THAP2	-0.274876	0.362351	1.42903	2.50812e-08	-1.32914	0.000805256
ENSG00000158716	DUSP23	0.301969	0.186286	-1.18479	2.5462e-08	0.375136	0.418916
ENSG00000175105	ZNF654	0.0366859	0.903747	1.2626	2.56433e-08	-0.503889	0.268196
ENSG00000163635	ATXN7	0.277961	0.26677	1.23728	2.56883e-08	0.0744046	0.922739
ENSG00000197442	MAP3K5	0.524652	0.0967903	1.61565	2.59675e-08	0.623291	0.270195
ENSG00000100084	HIRA	0.0688689	0.773831	1.04499	2.62397e-08	0.461038	0.209164
ENSG00000155393	HEATR3	0.90941	6.05302e-06	-1.16517	2.6585e-08	0.119461	0.857458
ENSG00000183690	EFHC2	-2.37696	2.55634e-05	2.84569	2.65992e-08	0.214964	0.852593
ENSG00000163660	CCNL1	0.0976258	0.80277	1.66854	2.66577e-08	0.00334241	0.99772
ENSG00000112245	PTP4A1	-0.0866294	0.76209	1.25703	2.68356e-08	-0.406055	0.405731
ENSG00000197782	ZNF780A	-0.12643	0.776372	-1.91086	2.70482e-08	-0.0241597	0.985536
ENSG00000121964	GTDC1	0.640445	7.1058e-05	0.91714	2.7474e-08	-0.0283879	0.963041
ENSG00000059758	CDK17	0.259366	0.304793	1.23442	2.80013e-08	0.0447753	0.955721
ENSG00000136758	YME1L1	0.341533	0.055553	0.939308	2.83796e-08	0.334408	0.356966
ENSG00000180549	FUT7	1.57769	0.00242824	-2.79466	2.84294e-08	0.242662	0.827857
ENSG00000137574	TGS1	0.377889	0.0432486	0.988411	2.85192e-08	-0.0407936	0.951197
ENSG00000134001	EIF2S1	0.496825	3.93553e-05	0.690836	2.893e-08	0.110856	0.763388
ENSG00000152558	TMEM123	-0.0777926	0.791071	1.27241	3.0278e-08	0.110158	0.883816
ENSG00000173418	NAA20	-0.449773	0.00143647	-0.789597	3.02957e-08	0.578937	0.0166344
ENSG00000185291	IL3RA	-1.47995	0.00199498	2.45734	3.03691e-08	-0.855028	0.2357
ENSG00000198894	KIAA1737	1.12602	5.05555e-09	-1.15728	3.04851e-08	-0.141589	0.824949
ENSG00000139173	TMEM117	-0.620111	0.0698408	-1.76714	3.08401e-08	-0.596394	0.360803
ENSG00000164647	STEAP1	0.806332	0.216157	2.89743	3.08493e-08	0.292739	0.783524
ENSG00000239697	TNFSF12	0.660267	0.0382546	-1.6907	3.18773e-08	0.869855	0.100761
ENSG00000118046	STK11	-0.431117	1.57319e-05	-0.576296	3.18902e-08	0.0699202	0.834726
ENSG00000113594	LIFR	-6.05647	1.87448e-39	2.51896	3.30553e-08	2.688	2.88376e-07
ENSG00000197170	PSMD12	0.148441	0.383882	0.821772	3.30679e-08	-0.0225258	0.968569
ENSG00000151692	RNF144A	-1.13449	0.00859216	2.2021	3.36117e-08	0.256427	0.808261
ENSG00000259863	SH3RF3-AS1	-0.314763	0.333499	-1.71999	3.38596e-08	-0.435347	0.563304
ENSG00000141524	TMC6	-0.308954	0.279769	-1.39596	3.41878e-08	0.439299	0.42271
ENSG00000073008	PVR	-0.673449	0.00790566	1.36064	3.48733e-08	-0.307832	0.614914
ENSG00000105122	RASAL3	-1.69512	2.22562e-06	-1.98228	3.48878e-08	0.997463	0.0969389
ENSG00000075151	EIF4G3	-0.250017	0.167489	-0.918039	3.49392e-08	0.123293	0.807837
ENSG00000255121	RP11-110I1.12	-0.293315	0.44007	-2.01121	3.5507e-08	0.175146	0.874942
ENSG00000197386	HTT	0.278825	0.184531	-1.05584	3.61111e-08	0.588249	0.0914332
ENSG00000110324	IL10RA	0.134889	0.636233	1.28479	3.7163e-08	1.04412	0.00495538
ENSG00000104974	LILRA1	3.64597	5.4332e-22	2.15697	3.71743e-08	-0.509032	0.531087
ENSG00000157693	C9orf91	0.78958	0.00450978	1.49258	3.80695e-08	1.14336	0.0078738
ENSG00000074660	SCARF1	-0.848527	0.000126885	1.22898	3.91612e-08	0.246043	0.6761
ENSG00000141720	PIP4K2B	-0.404271	0.00620319	-0.808034	3.93928e-08	-0.0851211	0.85851
ENSG00000137171	KLC4	-0.653589	0.000133288	-0.983388	3.95025e-08	-0.148992	0.789188
ENSG00000156011	PSD3	0.696888	0.0230216	1.6006	3.99343e-08	-0.984756	0.0435003
ENSG00000068400	GRIPAP1	-0.260478	0.0523987	0.700863	4.06699e-08	0.475824	0.0326605
ENSG00000118849	RARRES1	2.47116	7.26476e-09	2.32469	4.11138e-08	-0.457474	0.609434
ENSG00000150867	PIP4K2A	0.794923	1.00645e-08	-0.811654	4.23546e-08	0.00411922	0.995114
ENSG00000136003	ISCU	-0.264048	0.341748	-1.33384	4.23546e-08	0.549333	0.252215
ENSG00000153485	TMEM251	1.08919	0.000778447	-1.77138	4.25357e-08	-0.474897	0.501567
ENSG00000184675	AMER1	-0.497831	0.200655	1.8652	4.29625e-08	1.07606	0.0541646
ENSG00000160013	PTGIR	1.13978	0.00687643	2.16706	4.30822e-08	0.508165	0.539055
ENSG00000159788	RGS12	0.0364332	0.931998	-1.73551	4.38113e-08	-0.0224353	0.985536
ENSG00000105221	AKT2	0.185392	0.169976	0.678995	4.42257e-08	0.100067	0.790716
ENSG00000179021	C3orf38	0.339923	0.138112	1.15249	4.55545e-08	0.720547	0.0500069
ENSG00000148110	HIATL1	0.58612	0.000591088	0.94226	4.55673e-08	0.219144	0.616008
ENSG00000104112	SCG3	-1.96154	1.74197e-05	2.31327	4.55673e-08	0.468334	0.603437
ENSG00000167851	CD300A	-0.333832	0.521364	-2.27042	4.60831e-08	0.43101	0.637056
ENSG00000259717	LINC00677	2.11324	7.1504e-07	2.28121	4.83421e-08	-1.40974	0.0155237
ENSG00000135838	NPL	0.778617	0.00191292	-1.35796	4.87054e-08	0.233751	0.735676
ENSG00000185305	ARL15	0.70049	0.00481426	-1.35125	4.8841e-08	0.141337	0.855255
ENSG00000159399	HK2	-0.349425	0.342185	1.72575	4.96931e-08	0.446179	0.529387
ENSG00000196611	MMP1	-2.40586	0.000495381	3.22803	5.05065e-08	0.704021	0.312151
ENSG00000131584	ACAP3	0.0925927	0.436476	-0.573921	5.06221e-08	-0.903393	3.81705e-09
ENSG00000164929	BAALC	0.838077	0.156427	2.67959	5.0946e-08	0.979338	0.155069
ENSG00000183722	LHFP	-1.19698	0.000625688	1.84086	5.13269e-08	0.794486	0.194144
ENSG00000171282	RP11-1055B8.7	-0.139596	0.744889	1.8077	5.18188e-08	0.524709	0.453942
ENSG00000157625	TAB3	0.257369	0.0801214	0.755715	5.25787e-08	-0.382373	0.14879
ENSG00000196547	MAN2A2	-0.231083	0.334497	-1.15104	5.26799e-08	-0.068101	0.927121
ENSG00000126001	CEP250	-0.576948	0.0336996	-1.40939	5.26799e-08	0.229135	0.753661
ENSG00000101336	HCK	-0.0655066	0.876738	1.70706	5.27942e-08	0.537716	0.406932
ENSG00000141367	CLTC	0.183208	0.192185	-0.699019	5.33297e-08	-0.0608476	0.888819
ENSG00000130489	SCO2	0.251072	0.508565	1.70454	5.33691e-08	-0.00704925	0.995636
ENSG00000103343	ZNF174	-0.483754	0.00212737	-0.903675	5.36108e-08	0.455329	0.158648
ENSG00000162073	PAQR4	0.640632	0.178954	-2.25322	5.37539e-08	-0.249734	0.819013
ENSG00000185386	MAPK11	-2.03359	2.46989e-17	1.29636	5.37551e-08	0.910915	0.0291271
ENSG00000132313	MRPL35	0.282665	0.0589127	-0.789209	5.42441e-08	-0.0934229	0.841126
ENSG00000144021	CIAO1	0.188629	0.109342	-0.60728	5.42441e-08	0.0992994	0.763926
ENSG00000154889	MPPE1	-0.43213	0.175359	-1.5765	5.46571e-08	0.371773	0.590068
ENSG00000185201	IFITM2	-0.614727	0.0495789	1.58891	5.55237e-08	0.791308	0.132842
ENSG00000144040	SFXN5	-0.0223393	0.929361	-1.05566	5.56097e-08	-0.376346	0.369296
ENSG00000180098	TRNAU1AP	0.43096	0.00064607	0.696288	5.66434e-08	-0.248315	0.371327
ENSG00000134107	BHLHE40	1.2766	0.000129387	1.79785	5.6826e-08	-1.37757	0.00613025
ENSG00000211584	SLC48A1	-0.316936	0.274498	-1.39709	5.75354e-08	0.0746848	0.932207
ENSG00000060138	YBX3	0.0829581	0.798239	1.3682	5.82339e-08	-0.191976	0.796578
ENSG00000150991	UBC	-0.0332388	0.857955	0.772441	5.89985e-08	0.0923696	0.839223
ENSG00000163755	HPS3	-0.113129	0.717186	-1.35827	5.92187e-08	0.241474	0.726419
ENSG00000182580	EPHB3	-5.04182	1.02416e-20	-2.86221	5.92187e-08	-0.616548	0.466067
ENSG00000187566	NHLRC1	1.25885	1.29221e-05	-1.82831	5.92187e-08	0.63289	0.311191
ENSG00000197329	PELI1	-0.0859497	0.865376	2.01566	5.93921e-08	0.599361	0.415484
ENSG00000160932	LY6E	-0.316883	0.434387	1.83784	6.04149e-08	1.13852	0.0363864
ENSG00000164169	PRMT10	0.154057	0.485019	-1.053	6.06932e-08	-0.560453	0.127216
ENSG00000055208	TAB2	0.0372075	0.820928	0.693327	6.081e-08	0.315014	0.215774
ENSG00000196208	GREB1	-1.0185	0.061984	-2.57765	6.31321e-08	-0.674082	0.402375
ENSG00000113360	DROSHA	-0.324774	0.0222532	0.743957	6.33493e-08	0.561375	0.0158403
ENSG00000150681	RGS18	-0.336943	0.611497	-2.69549	6.496e-08	-1.11826	0.0930007
ENSG00000103174	NAGPA	0.502604	0.0219116	-1.15835	6.56816e-08	0.834378	0.0192742
ENSG00000156521	TYSND1	-0.242678	0.435608	-1.46944	6.65578e-08	0.534908	0.335712
ENSG00000141391	SLMO1	-0.896126	0.0195348	-1.96845	6.88733e-08	-0.142585	0.900048
ENSG00000103642	LACTB	1.10293	9.53694e-06	1.37481	6.94753e-08	0.143821	0.857032
ENSG00000028137	TNFRSF1B	-0.217196	0.608109	1.83972	7.20117e-08	0.43839	0.569609
ENSG00000136111	TBC1D4	-2.23446	1.02099e-11	-1.8339	7.22907e-08	-0.475791	0.528218
ENSG00000188215	DCUN1D3	-0.675254	0.132904	2.13019	7.32562e-08	0.219109	0.842542
ENSG00000134215	VAV3	0.685409	0.0728151	-1.8854	7.37831e-08	0.0399163	0.974185
ENSG00000122042	UBL3	-0.116441	0.64927	1.1284	7.42684e-08	-0.946625	0.00487518
ENSG00000160305	DIP2A	-0.334795	0.0769283	-0.965894	7.44274e-08	-0.360673	0.345387
ENSG00000203817	FAM72C	0.44243	0.0877846	1.29479	7.73324e-08	-0.104528	0.895445
ENSG00000165949	IFI27	-0.658553	0.32404	2.81801	7.75982e-08	0.872355	0.216541
ENSG00000047346	FAM214A	-0.0787678	0.799867	-1.31725	7.88532e-08	0.317442	0.594307
ENSG00000108669	CYTH1	1.135	1.74196e-12	0.92553	7.93041e-08	-0.23808	0.571865
ENSG00000159842	ABR	-0.241673	0.109423	-0.75961	7.97777e-08	0.325665	0.257083
ENSG00000132963	POMP	0.640701	0.000300209	0.965747	8.11593e-08	-0.144658	0.78887
ENSG00000027075	PRKCH	0.938212	0.0368764	2.19078	8.1725e-08	-0.226235	0.839223
ENSG00000168874	ATOH8	-1.65182	0.000148013	-2.25306	8.27693e-08	1.01883	0.127763
ENSG00000055813	CCDC85A	-3.59418	2.91095e-09	2.9995	8.28044e-08	0.454439	0.604963
ENSG00000081791	KIAA0141	-0.15153	0.433044	-0.900301	8.2894e-08	-0.0773463	0.891892
ENSG00000122557	HERPUD2	-0.0233031	0.906199	0.798228	8.2894e-08	0.573783	0.0243703
ENSG00000263812	LINC00908	-0.617115	0.231004	2.26893	8.2894e-08	-0.0438629	0.974619
ENSG00000136404	TM6SF1	-0.215057	0.64332	-1.97532	8.29349e-08	0.841287	0.192107
ENSG00000183813	CCR4	2.88393	5.07256e-07	2.72668	8.38761e-08	1.60727	0.00173881
ENSG00000131018	SYNE1	0.310885	0.418525	-1.74224	8.41235e-08	-1.23933	0.0150523
ENSG00000170315	UBB	-0.383683	0.0088539	0.771787	8.79459e-08	0.485488	0.0605712
ENSG00000107282	APBA1	-0.664365	0.127979	-2.07552	8.92432e-08	-1.14368	0.062763
ENSG00000088812	ATRN	-0.0225213	0.914872	-0.854861	9.1037e-08	0.346004	0.293715
ENSG00000228800	RP11-253D19.1	0.031195	0.972175	3.14563	9.43128e-08	0.49989	0.521911
ENSG00000149418	ST14	1.77432	1.97793e-05	-2.17383	9.99393e-08	1.19487	0.0543646
ENSG00000204520	MICA	0.485996	0.0389901	1.19317	9.99912e-08	0.0525624	0.947984
ENSG00000164111	ANXA5	0.10556	0.679561	1.11034	1.00033e-07	-0.22309	0.688155
ENSG00000165609	NUDT5	-0.599282	0.0112636	-1.23206	1.01579e-07	0.304403	0.589381
ENSG00000136169	SETDB2	1.06929	1.56651e-05	-1.36711	1.02802e-07	-0.559893	0.269066
ENSG00000149289	ZC3H12C	1.6111	1.24517e-07	1.66573	1.03764e-07	-1.12323	0.0258467
ENSG00000189114	BLOC1S3	0.415372	0.121582	1.31218	1.0426e-07	0.408076	0.453942
ENSG00000144909	OSBPL11	0.291417	0.211817	-1.12844	1.04408e-07	-0.429215	0.330934
ENSG00000135185	TMEM243	-0.358753	0.150576	-1.23623	1.05362e-07	-0.324848	0.563562
ENSG00000231808	RP11-143M1.4	1.17623	0.05941	2.77981	1.07281e-07	0.646087	0.39648
ENSG00000259834	RP11-284N8.3	2.33545	1.0301e-05	2.61378	1.10976e-07	-0.29653	0.778866
ENSG00000168268	NT5DC2	-2.85235	2.37696e-17	-1.86781	1.11859e-07	-1.30325	0.0170545
ENSG00000123728	RAP2C	-0.397845	0.34284	1.89595	1.11997e-07	0.0575293	0.961704
ENSG00000102125	TAZ	-0.335936	0.0657666	-0.933143	1.13083e-07	0.309102	0.432768
ENSG00000106799	TGFBR1	-0.932891	5.34123e-05	-1.24947	1.14257e-07	-1.84706	1.92618e-08
ENSG00000128928	IVD	-0.694467	0.00179737	-1.18011	1.14268e-07	0.0400233	0.960622
ENSG00000140526	ABHD2	1.27245	1.32304e-05	-1.57543	1.14783e-07	-0.455548	0.485535
ENSG00000141905	NFIC	1.2226	3.91941e-09	-1.16751	1.16437e-07	-0.771518	0.0412827
ENSG00000108953	YWHAE	0.0886772	0.337009	0.435197	1.16458e-07	0.244129	0.11463
ENSG00000091157	WDR7	1.02734	1.08203e-09	-0.962323	1.1866e-07	0.407724	0.262886
ENSG00000169242	EFNA1	-4.8066	1.16908e-17	2.59433	1.20609e-07	-1.1053	0.100994
ENSG00000104951	IL4I1	0.328824	0.572746	2.39682	1.20668e-07	0.368098	0.7147
ENSG00000173812	EIF1	0.200068	0.40757	1.10641	1.25327e-07	-0.530666	0.18502
ENSG00000186891	TNFRSF18	-0.612605	0.253529	2.36063	1.29143e-07	-1.39243	0.0239607
ENSG00000137449	CPEB2	0.303525	0.377875	1.56146	1.29236e-07	0.272563	0.733022
ENSG00000154930	ACSS1	0.843229	0.0659948	-2.18819	1.30638e-07	0.746984	0.306436
ENSG00000247746	USP51	-0.148763	0.724635	-1.80116	1.3092e-07	-0.523831	0.476218
ENSG00000254470	AP5B1	0.289809	0.362055	1.45173	1.32194e-07	-0.550278	0.319955
ENSG00000113615	SEC24A	-0.228798	0.500436	1.49896	1.33016e-07	0.0223532	0.98463
ENSG00000136444	RSAD1	0.124726	0.587537	-1.03236	1.33893e-07	-1.03115	0.000805256
ENSG00000196878	LAMB3	0.355734	0.352237	1.72986	1.35174e-07	-0.745641	0.216304
ENSG00000188452	CERKL	-0.684213	0.0111034	-1.38255	1.36159e-07	0.556621	0.286484
ENSG00000164305	CASP3	0.202418	0.480723	1.28301	1.40315e-07	-0.0457644	0.957959
ENSG00000271947	RP11-439M11.1	0.0304629	0.973089	3.28595	1.40937e-07	0.822914	0.159295
ENSG00000152782	PANK1	-1.52326	8.96706e-05	-2.03247	1.43441e-07	-0.77708	0.283916
ENSG00000122692	SMU1	-0.046069	0.793642	0.732161	1.44449e-07	0.577518	0.0132257
ENSG00000196233	LCOR	-0.254157	0.473143	1.56659	1.48408e-07	0.0574351	0.956058
ENSG00000169925	BRD3	-1.0732	8.33538e-09	-1.03897	1.48781e-07	-0.435793	0.291825
ENSG00000167693	NXN	-5.94214	4.49732e-75	1.67619	1.54243e-07	-0.0310173	0.980526
ENSG00000140474	ULK3	-0.833641	0.00933646	-1.62508	1.55364e-07	0.314521	0.69212
ENSG00000267034	RP11-384O8.1	3.16233	1.97776e-09	2.64142	1.55429e-07	-0.304124	0.776913
ENSG00000196934	RIMBP3B	-0.309396	0.553547	-2.21457	1.56528e-07	0.511593	0.553472
ENSG00000100350	FOXRED2	0.788384	0.0624103	-2.02354	1.5979e-07	-0.292284	0.770927
ENSG00000100731	PCNX	-0.471606	0.142495	1.53306	1.60146e-07	0.705672	0.19362
ENSG00000136770	DNAJC1	0.225843	0.211409	0.860508	1.62126e-07	0.432671	0.16851
ENSG00000138670	RASGEF1B	2.09793	1.61277e-08	1.9724	1.63339e-07	-0.960588	0.127652
ENSG00000188747	NOXA1	-0.962422	0.00527108	-1.77111	1.67036e-07	0.731901	0.248084
ENSG00000100664	EIF5	0.394207	0.0906512	1.14178	1.68118e-07	-0.510809	0.233227
ENSG00000138756	BMP2K	0.104629	0.713408	-1.20157	1.72116e-07	1.78338	2.27728e-08
ENSG00000189221	MAOA	-0.449142	0.345308	2.08867	1.72116e-07	-0.61365	0.427014
ENSG00000114698	PLSCR4	-1.91951	5.5048e-05	2.32484	1.74684e-07	2.42173	4.81949e-06
ENSG00000003147	ICA1	-0.692214	0.00793925	-1.35036	1.76073e-07	0.564729	0.271339
ENSG00000183856	IQGAP3	-1.0104	0.00713845	-1.87477	1.77075e-07	0.263914	0.787699
ENSG00000266753	RP11-690G19.3	-0.691299	0.00991367	-1.42664	1.77868e-07	-0.922837	0.0719258
ENSG00000237980	RP11-338C15.3	-0.0660008	0.919482	2.29866	1.80878e-07	0.993777	0.132759
ENSG00000180767	CHST13	2.03539	2.44902e-05	-2.41744	1.86254e-07	0.706128	0.364533
ENSG00000139921	TMX1	0.478172	0.0396197	1.15697	1.87766e-07	0.551623	0.194078
ENSG00000169118	CSNK1G1	0.0255762	0.92283	1.03053	1.9385e-07	-0.0365157	0.959584
ENSG00000110583	NAA40	-0.706515	0.00950251	-1.39002	1.96022e-07	-0.555575	0.303735
ENSG00000136286	MYO1G	-1.12777	0.0332619	2.44072	2.00401e-07	0.880532	0.220698
ENSG00000160753	RUSC1	-0.106995	0.695518	1.14643	2.01732e-07	0.270045	0.627688
ENSG00000170271	FAXDC2	-1.2447	0.00105044	-1.93592	2.03467e-07	0.252668	0.804918
ENSG00000168389	MFSD2A	1.29493	0.000757842	1.94134	2.04694e-07	0.0696604	0.955032
ENSG00000185432	METTL7A	0.854401	0.0136734	-1.72402	2.06471e-07	0.277326	0.756638
ENSG00000172349	IL16	-0.645642	0.0586529	-1.65334	2.08048e-07	-1.4778	0.00196895
ENSG00000132024	CC2D1A	-0.394947	0.0566375	-1.03126	2.08148e-07	0.45041	0.25788
ENSG00000197747	S100A10	-0.122547	0.548774	0.892522	2.09012e-07	-0.166455	0.731891
ENSG00000198208	RPS6KL1	-1.85281	9.3966e-09	-1.73385	2.09012e-07	-1.08983	0.0600357
ENSG00000188315	C3orf62	-1.28664	7.19172e-06	-1.52199	2.12468e-07	-0.276872	0.727511
ENSG00000221869	CEBPD	-0.0866112	0.82828	1.57971	2.16736e-07	0.576455	0.346594
ENSG00000102760	RGCC	2.20577	1.06066e-05	-2.46608	2.1993e-07	-0.28092	0.798513
ENSG00000169570	DTWD2	-0.133766	0.695193	-1.43882	2.22573e-07	0.417664	0.503635
ENSG00000141452	C18orf8	0.480813	0.0130214	0.981516	2.22573e-07	0.430451	0.255363
ENSG00000158683	PKD1L1	-1.09962	0.0155869	2.11957	2.24407e-07	-1.04851	0.111731
ENSG00000136114	THSD1	-3.23551	2.72835e-16	1.99345	2.26246e-07	-1.15872	0.0670443
ENSG00000145833	DDX46	0.123326	0.346358	-0.608061	2.27082e-07	-0.133324	0.672627
ENSG00000123297	TSFM	-0.13918	0.506802	0.911839	2.28189e-07	0.609792	0.0485739
ENSG00000143924	EML4	1.05948	0.00137024	1.68205	2.28416e-07	-0.911804	0.102473
ENSG00000113555	PCDH12	-1.75951	0.00270584	-2.70749	2.28971e-07	0.147286	0.904162
ENSG00000170379	FAM115C	-1.35735	0.00958063	2.44653	2.3164e-07	-0.348288	0.737286
ENSG00000127995	CASD1	0.31567	0.0519544	-0.82361	2.37143e-07	-0.566796	0.0431061
ENSG00000171853	TRAPPC12	-0.344729	0.00132886	-0.567515	2.39485e-07	0.365524	0.0667995
ENSG00000176273	SLC35G1	-1.20029	0.00117782	1.83946	2.44806e-07	-0.492712	0.524661
ENSG00000100422	CERK	-0.303147	0.323052	-1.38983	2.45547e-07	-1.66321	1.794e-05
ENSG00000151650	VENTX	2.51474	3.76441e-10	-2.26901	2.54161e-07	0.539339	0.518301
ENSG00000165119	HNRNPK	0.27323	0.0100899	0.542102	2.57181e-07	-0.0551279	0.874659
ENSG00000173200	PARP15	2.09215	1.73824e-13	1.54824	2.57719e-07	-0.608723	0.297099
ENSG00000078369	GNB1	0.144016	0.198357	0.529534	2.61241e-07	0.00233678	0.995777
ENSG00000169220	RGS14	-1.8892	5.39946e-05	-2.31207	2.61932e-07	-0.268356	0.807873
ENSG00000137764	MAP2K5	-0.402535	0.0663176	-1.08775	2.61954e-07	0.829287	0.0183487
ENSG00000124496	TRERF1	0.431301	0.333781	-1.96353	2.65231e-07	-0.682486	0.342733
ENSG00000136273	HUS1	0.439254	0.0417577	1.06155	2.65231e-07	-0.52359	0.184087
ENSG00000166783	KIAA0430	0.0821588	0.72956	-0.99013	2.65235e-07	-0.136727	0.815778
ENSG00000128487	SPECC1	-1.31377	2.41519e-05	-1.62023	2.67657e-07	0.939079	0.0795941
ENSG00000103222	ABCC1	0.520333	0.129034	1.60506	2.71521e-07	-0.802581	0.14879
ENSG00000125434	SLC25A35	0.0454318	0.912007	-1.6177	2.73431e-07	-0.050728	0.963407
ENSG00000139178	C1RL	-2.26745	8.05277e-17	1.4308	2.74453e-07	1.87384	2.22596e-06
ENSG00000106012	IQCE	0.237899	0.521913	-1.59631	2.75162e-07	-0.107511	0.916235
ENSG00000130066	SAT1	0.140161	0.766137	1.8659	2.7628e-07	-0.231732	0.819124
ENSG00000073417	PDE8A	0.0945755	0.667099	0.928977	2.79776e-07	0.595188	0.064023
ENSG00000198842	DUSP27	-4.4585	2.0309e-21	-2.433	2.83163e-07	-1.27069	0.0644439
ENSG00000134371	CDC73	0.271195	0.284688	1.15853	2.83163e-07	0.422028	0.376996
ENSG00000115112	TFCP2L1	0.697431	0.241513	-2.52643	2.83601e-07	-0.105067	0.935004
ENSG00000150540	HNMT	0.889257	4.75511e-08	-0.886767	2.84522e-07	0.209816	0.636079
ENSG00000037474	NSUN2	0.226625	0.172058	0.783853	2.84718e-07	0.0209625	0.971063
ENSG00000108061	SHOC2	0.264297	0.161496	0.892439	2.87929e-07	0.405054	0.242041
ENSG00000156398	SFXN2	-0.701706	0.0214205	-1.51108	2.9026e-07	0.575615	0.330711
ENSG00000040199	PHLPP2	-0.333908	0.207555	1.22096	2.90336e-07	-0.380068	0.479815
ENSG00000135966	TGFBRAP1	0.387023	0.0149543	-0.810185	2.95704e-07	-0.148968	0.741291
ENSG00000213719	CLIC1	0.289158	0.0602038	0.752385	2.98302e-07	0.375702	0.187393
ENSG00000128578	STRIP2	-0.194617	0.660201	1.79706	3.02875e-07	0.701602	0.286147
ENSG00000182909	LENG9	0.300152	0.333421	1.37508	3.13355e-07	-0.356456	0.575336
ENSG00000134318	ROCK2	-0.0548565	0.872323	1.3196	3.18927e-07	-0.0215398	0.983528
ENSG00000102683	SGCG	-1.06176	0.0160233	-2.17453	3.19443e-07	-1.25407	0.0640593
ENSG00000248835	AL357673.1	0.933446	0.00928292	-1.91587	3.20056e-07	-0.868091	0.184097
ENSG00000182511	FES	-1.49543	3.02759e-05	-1.83023	3.20056e-07	0.310175	0.738116
ENSG00000139618	BRCA2	1.45414	1.5078e-06	1.58194	3.21153e-07	-0.977215	0.0599072
ENSG00000162636	FAM102B	-0.643334	0.0033815	-1.11783	3.23694e-07	-0.312171	0.548873
ENSG00000104973	MED25	-0.681401	2.30205e-05	0.847792	3.23829e-07	0.711943	0.00924783
ENSG00000141480	ARRB2	0.286441	0.197148	-1.03564	3.24043e-07	0.448616	0.270558
ENSG00000158270	COLEC12	0.256324	0.504986	-1.63485	3.24137e-07	0.675375	0.266608
ENSG00000102796	DHRS12	0.0467287	0.789362	0.69702	3.26883e-07	-0.12889	0.745171
ENSG00000185909	KLHDC8B	-0.259363	0.661885	-2.32309	3.28604e-07	-1.408	0.0227104
ENSG00000166710	B2M	1.81528	8.05259e-21	1.07364	3.31807e-07	-0.194878	0.742982
ENSG00000203804	ADAMTSL4-AS1	-1.13941	0.0629157	2.65956	3.3495e-07	0.770394	0.288995
ENSG00000182919	C11orf54	0.298751	0.144223	-0.985168	3.37638e-07	0.273949	0.552615
ENSG00000128203	ASPHD2	-0.505968	0.170117	1.65923	3.38578e-07	0.496275	0.478387
ENSG00000104883	PEX11G	0.15601	0.617658	-1.482	3.40112e-07	0.252607	0.751211
ENSG00000172548	NIPAL4	-1.08143	0.0788141	2.64892	3.40841e-07	0.518628	0.550375
ENSG00000122203	KIAA1191	-0.499213	9.30824e-06	0.595712	3.47256e-07	0.0806777	0.827118
ENSG00000189120	SP6	-3.70474	1.23442e-10	2.75983	3.50336e-07	-1.733	0.00248791
ENSG00000168256	NKIRAS2	-0.144225	0.263896	0.59306	3.53968e-07	0.116589	0.72437
ENSG00000143155	TIPRL	0.358569	0.00629639	0.665695	3.55315e-07	0.222745	0.452394
ENSG00000071054	MAP4K4	-0.897678	4.43204e-05	1.14543	3.65391e-07	-0.167007	0.802742
ENSG00000198796	ALPK2	-6.98784	8.28722e-53	1.86426	3.67835e-07	-1.8641	0.00243071
ENSG00000089060	SLC8B1	0.260619	0.165857	-0.88694	3.69789e-07	0.342835	0.35538
ENSG00000175538	KCNE3	-0.491309	0.28979	-2.01351	3.78746e-07	-1.37495	0.0187017
ENSG00000273124	RP11-236B18.5	1.71226	0.00769863	2.78228	3.83259e-07	1.14244	0.0327025
ENSG00000066027	PPP2R5A	0.385051	0.0270178	-0.867887	3.83315e-07	-0.126569	0.805507
ENSG00000116667	C1orf21	0.613248	0.130304	1.8468	3.83851e-07	-0.37621	0.664386
ENSG00000167600	CYP2S1	-2.4545	7.15957e-14	-1.7413	3.84816e-07	-0.44535	0.566616
ENSG00000271009	RP11-346C20.3	0.760393	0.0505263	-2.20813	3.86782e-07	-1.00633	0.15207
ENSG00000143384	MCL1	-0.126193	0.682914	1.27417	3.87318e-07	0.276553	0.669215
ENSG00000172766	NAA16	0.524725	0.0158	-1.10377	3.91625e-07	-0.217954	0.713145
ENSG00000112531	QKI	-0.185563	0.514511	-1.21703	3.98994e-07	1.05909	0.00530218
ENSG00000172780	RAB43	-0.253609	0.343967	1.17123	4.02116e-07	0.532682	0.240085
ENSG00000128245	YWHAH	-0.783663	0.00405032	-1.36083	4.09022e-07	1.22805	0.00301749
ENSG00000269967	RP11-84A19.4	-0.186443	0.739913	2.06511	4.09528e-07	0.041459	0.975305
ENSG00000198160	MIER1	0.14713	0.597172	1.1698	4.12337e-07	0.328191	0.546055
ENSG00000180957	PITPNB	0.508791	0.00924553	0.97495	4.17607e-07	-0.093375	0.883157
ENSG00000268913	AC026806.2	-1.56433	2.2176e-08	-1.49228	4.1868e-07	0.0835911	0.937511
ENSG00000257093	KIAA1147	-0.33635	0.386294	-1.67906	4.18685e-07	-0.526291	0.450033
ENSG00000141401	IMPA2	1.39036	0.000160938	-1.87385	4.19577e-07	-0.272163	0.78298
ENSG00000134072	CAMK1	-0.223923	0.598325	-1.75396	4.2114e-07	0.725642	0.25835
ENSG00000144749	LRIG1	-2.30623	1.09092e-19	1.31163	4.21445e-07	-1.65603	3.49892e-05
ENSG00000077721	UBE2A	0.129297	0.54257	0.905696	4.23664e-07	0.000723368	0.998812
ENSG00000187626	ZKSCAN4	0.0640006	0.852719	-1.35321	4.27164e-07	0.206066	0.790716
ENSG00000204344	STK19	0.0905076	0.520602	0.603745	4.27566e-07	0.17882	0.532267
ENSG00000116954	RRAGC	0.714094	0.0113949	1.38467	4.34688e-07	0.208386	0.793286
ENSG00000165458	INPPL1	-0.377294	0.0959131	-1.07474	4.4051e-07	-0.0811494	0.911103
ENSG00000142453	CARM1	-0.0838126	0.700723	0.895584	4.4051e-07	0.793491	0.00559569
ENSG00000126262	FFAR2	0.418325	0.512033	2.48659	4.4051e-07	0.43873	0.64077
ENSG00000139211	AMIGO2	-4.88222	1.32827e-51	1.69873	4.4304e-07	0.729046	0.250332
ENSG00000134516	DOCK2	0.0937596	0.755551	-1.2136	4.46706e-07	0.511556	0.287537
ENSG00000244414	CFHR1	-1.58375	0.000210584	1.92407	4.46722e-07	-0.678112	0.371327
ENSG00000176915	ANKLE2	0.126953	0.633414	1.10952	4.48689e-07	0.0125682	0.988455
ENSG00000271614	LINC00936	-0.269769	0.611016	2.09784	4.51149e-07	-0.959966	0.151912
ENSG00000115232	ITGA4	-0.420937	0.166409	-1.39468	4.54321e-07	0.674053	0.191111
ENSG00000142327	RNPEPL1	0.259993	0.235164	-1.00316	4.62107e-07	0.148488	0.802811
ENSG00000172331	BPGM	-0.388515	0.345147	1.77402	4.62107e-07	-0.290019	0.75639
ENSG00000237927	RP3-393E18.2	0.0787206	0.919415	2.6287	4.62518e-07	-0.306182	0.769019
ENSG00000137842	TMEM62	1.10435	0.000176471	1.49182	4.65974e-07	0.543758	0.366839
ENSG00000100077	ADRBK2	1.35372	6.79399e-10	-1.17676	4.69342e-07	0.203889	0.758949
ENSG00000131482	G6PC	-3.2584	1.29546e-05	-3.34595	4.72305e-07	-0.431005	0.540585
ENSG00000134042	MRO	1.09636	0.0204319	-2.19176	4.74821e-07	0.0856814	0.947984
ENSG00000068137	PLEKHH3	-1.19949	0.00830815	-2.15162	4.76685e-07	-1.45324	0.0186857
ENSG00000170855	TRIAP1	0.0418964	0.781768	-0.626021	4.9559e-07	0.170874	0.57831
ENSG00000268164	CTD-2337J16.1	0.890529	0.00416206	-1.54255	5.1223e-07	0.552347	0.374744
ENSG00000115216	NRBP1	0.52543	0.0236517	1.12838	5.15214e-07	0.0752845	0.92251
ENSG00000130304	SLC27A1	-0.231398	0.560242	-1.6449	5.15535e-07	-0.0337224	0.97761
ENSG00000124019	FAM124B	4.89607	3.27236e-20	-2.52437	5.24408e-07	-1.42285	0.00784365
ENSG00000000971	CFH	-1.39022	0.000243389	1.85238	5.29144e-07	-0.0926464	0.938429
ENSG00000134046	MBD2	1.01107	1.26921e-14	0.714318	5.31281e-07	-0.188233	0.594183
ENSG00000135900	MRPL44	0.438065	0.000363564	0.631997	5.33621e-07	0.170111	0.584385
ENSG00000079332	SAR1A	0.111988	0.572746	0.836982	5.3987e-07	0.692006	0.012356
ENSG00000160216	AGPAT3	0.29796	0.0614427	0.761859	5.40702e-07	0.287919	0.380704
ENSG00000213672	NCKIPSD	-0.736835	0.0126912	-1.44012	5.48289e-07	0.219829	0.790716
ENSG00000106803	SEC61B	0.239612	0.123739	0.728758	5.48377e-07	0.183938	0.6194
ENSG00000010244	ZNF207	0.284596	0.0900022	0.794784	5.51371e-07	0.134104	0.775538
ENSG00000088179	PTPN4	-0.228405	0.422726	-1.26811	5.51394e-07	-0.188616	0.802548
ENSG00000184678	HIST2H2BE	-1.30677	5.41646e-08	1.23012	5.5759e-07	0.12657	0.874043
ENSG00000213585	VDAC1	0.294363	0.0213372	0.626996	5.57727e-07	-0.276553	0.282662
ENSG00000181061	HIGD1A	0.015859	0.925032	0.63979	5.58695e-07	-0.105652	0.782428
ENSG00000176046	NUPR1	-0.0274032	0.973127	2.70887	5.62966e-07	0.60101	0.454621
ENSG00000163605	PPP4R2	0.0721561	0.792146	1.08013	5.65705e-07	0.153931	0.81187
ENSG00000178607	ERN1	0.391459	0.283118	1.59833	5.65948e-07	-0.395482	0.594205
ENSG00000072121	ZFYVE26	1.10258	1.72686e-06	1.19763	5.66381e-07	0.107629	0.891166
ENSG00000188706	ZDHHC9	-1.07735	6.39397e-07	1.11959	5.7153e-07	1.57006	8.45983e-07
ENSG00000101421	CHMP4B	0.0349931	0.888668	0.953376	5.71853e-07	0.0660205	0.919669
ENSG00000167216	KATNAL2	-1.65812	7.64576e-06	-1.87529	5.8378e-07	0.475928	0.57101
ENSG00000100354	TNRC6B	0.261247	0.305654	-1.13914	5.85227e-07	0.706503	0.0795183
ENSG00000186654	PRR5	-0.18237	0.680915	1.75898	5.90175e-07	0.619536	0.370039
ENSG00000118960	HS1BP3	0.271138	0.326961	-1.22445	5.93687e-07	0.556944	0.242733
ENSG00000196323	ZBTB44	0.0966343	0.658078	-0.912925	5.94384e-07	-0.319561	0.431814
ENSG00000204209	DAXX	0.410771	0.0189353	0.854683	5.9549e-07	0.073088	0.898954
ENSG00000006025	OSBPL7	-1.48075	1.82111e-05	-1.74353	5.9912e-07	-0.828612	0.194721
ENSG00000119402	FBXW2	0.106994	0.423943	-0.589287	6.0118e-07	0.424934	0.0393238
ENSG00000151062	CACNA2D4	0.629418	0.0707195	-1.62166	6.09693e-07	0.269945	0.76011
ENSG00000143545	RAB13	-0.280069	0.199778	0.992961	6.13628e-07	0.312165	0.494524
ENSG00000184575	XPOT	0.0603891	0.773831	-0.83923	6.17408e-07	-0.657659	0.020891
ENSG00000150510	FAM124A	-0.537877	0.339144	2.27516	6.17987e-07	0.796885	0.281527
ENSG00000104825	NFKBIB	0.69305	0.000700528	1.03096	6.21301e-07	-0.160407	0.794176
ENSG00000090530	LEPREL1	-5.70273	3.35358e-43	2.11956	6.25929e-07	0.131406	0.916235
ENSG00000186047	DLEU7	1.4202	0.000189664	-1.94535	6.25929e-07	0.0171584	0.990435
ENSG00000148798	INA	-7.32311	2.13636e-53	-2.35742	6.26369e-07	-0.332867	0.769789
ENSG00000176659	C20orf197	-1.26075	0.0119994	-2.316	6.27284e-07	0.766061	0.318785
ENSG00000181804	SLC9A9	0.624937	0.083496	-1.66011	6.35547e-07	0.0804864	0.942846
ENSG00000151502	VPS26B	-0.150454	0.554624	-1.06936	6.56197e-07	-0.142185	0.829925
ENSG00000160685	ZBTB7B	-0.167948	0.617852	-1.3791	6.68846e-07	-0.114401	0.898954
ENSG00000070808	CAMK2A	-2.82308	6.3298e-08	2.46306	6.70149e-07	2.2525	3.07389e-05
ENSG00000171855	IFNB1	-2.00359	0.0129753	3.31655	6.7807e-07	0.00924862	0.99484
ENSG00000164188	RANBP3L	0.734778	0.196373	2.34305	7.01639e-07	3.25706	8.48086e-12
ENSG00000112972	HMGCS1	1.01297	0.000773797	1.48765	7.12044e-07	-0.511717	0.413306
ENSG00000178789	CD300LB	3.17842	3.90867e-17	-1.9731	7.22408e-07	-0.950718	0.143608
ENSG00000156853	ZNF689	-0.482549	0.00464137	-0.854523	7.37228e-07	0.574177	0.0620473
ENSG00000224363	RP11-289H16.1	-1.40072	0.0163977	2.51095	7.4086e-07	0.461692	0.610506
ENSG00000185650	ZFP36L1	0.0265629	0.940428	-1.31017	7.44091e-07	-0.0666775	0.942813
ENSG00000109390	NDUFC1	-0.0386267	0.876836	0.9375	7.48971e-07	0.657991	0.0453811
ENSG00000231560	AC091814.3	-0.065781	0.906507	1.9827	7.48971e-07	0.722057	0.316895
ENSG00000131374	TBC1D5	0.111472	0.711583	-1.20593	7.62255e-07	0.993394	0.0115389
ENSG00000125779	PANK2	0.164717	0.362608	0.789339	7.72675e-07	0.606556	0.0253907
ENSG00000136936	XPA	0.122054	0.480925	-0.770815	7.73867e-07	0.222957	0.552592
ENSG00000086544	ITPKC	-0.392631	0.0471721	0.925937	7.74269e-07	0.0173821	0.981222
ENSG00000163389	POGLUT1	0.349754	0.19211	1.20217	7.76301e-07	0.313388	0.59329
ENSG00000146192	FGD2	-0.925461	0.00621779	1.61796	7.81485e-07	1.38965	0.0047794
ENSG00000127947	PTPN12	0.752038	0.00365528	1.26486	7.83458e-07	-0.87629	0.0430681
ENSG00000138078	PREPL	-0.33634	0.194874	-1.1743	7.83976e-07	-0.733087	0.0840685
ENSG00000073861	TBX21	4.26711	9.93194e-21	2.23354	7.95264e-07	-0.399459	0.654181
ENSG00000186451	SPATA12	1.8834	0.00588014	-2.89553	7.99618e-07	-0.851316	0.191128
ENSG00000136492	BRIP1	0.273063	0.609016	2.07449	8.22718e-07	0.707052	0.347841
ENSG00000204525	HLA-C	1.85855	6.41239e-08	1.73497	8.26135e-07	-0.220727	0.825063
ENSG00000118495	PLAGL1	0.217492	0.573882	1.56686	8.26135e-07	0.342433	0.662166
ENSG00000182247	UBE2E2	0.237055	0.271778	0.953954	8.43055e-07	-0.378083	0.356335
ENSG00000141570	CBX8	-1.16852	0.0066358	-2.03662	8.47466e-07	-0.55303	0.520875
ENSG00000124702	KLHDC3	-0.291732	0.199745	-1.02607	8.58095e-07	-0.119725	0.856485
ENSG00000235725	AC007389.3	0.137392	0.778213	1.7966	8.73987e-07	0.315195	0.735486
ENSG00000105656	ELL	-0.00254411	0.994701	1.45764	8.75325e-07	-0.12448	0.895725
ENSG00000079805	DNM2	-0.531537	0.00220206	-0.859831	8.78648e-07	0.693697	0.0177539
ENSG00000197019	SERTAD1	-0.328122	0.244876	1.24316	8.78951e-07	-0.551876	0.268679
ENSG00000159403	C1R	-2.51813	2.16583e-06	2.46308	8.81664e-07	2.25152	3.01134e-05
ENSG00000041982	TNC	-4.89963	1.91516e-33	2.07121	8.85541e-07	0.349452	0.726639
ENSG00000105967	TFEC	0.604597	0.0636371	1.4958	9.13403e-07	0.0251006	0.983106
ENSG00000101596	SMCHD1	0.174459	0.604435	1.36346	9.25912e-07	0.423263	0.492933
ENSG00000125977	EIF2S2	-0.17348	0.392158	0.872082	9.30816e-07	0.297337	0.458344
ENSG00000078808	SDF4	0.188279	0.164691	0.61602	9.33617e-07	-0.212812	0.456334
ENSG00000100865	CINP	0.424983	0.004587	0.735331	9.50235e-07	-0.0914336	0.849211
ENSG00000183208	GDPGP1	-0.132633	0.730924	-1.59406	9.51683e-07	0.559009	0.398792
ENSG00000170162	VGLL2	-5.43662	4.25889e-15	3.0244	9.57108e-07	-1.33892	0.00965151
ENSG00000171720	HDAC3	-0.466016	0.0166812	-0.9387	9.69648e-07	0.339073	0.419613
ENSG00000172667	ZMAT3	-1.29285	8.05583e-06	-1.4519	9.81423e-07	-1.04759	0.0311483
ENSG00000197296	FITM2	0.410303	0.0352335	-0.970725	9.89195e-07	-1.20117	7.33066e-05
ENSG00000117697	NSL1	-0.156365	0.502391	-0.981311	1.00297e-06	0.74215	0.0287707
ENSG00000162980	ARL5A	-0.111134	0.494008	-0.687671	1.0085e-06	-0.0501556	0.918424
ENSG00000137145	DENND4C	0.710511	4.76204e-05	-0.887483	1.0114e-06	-0.0739987	0.903319
ENSG00000136478	TEX2	0.741034	0.00218378	-1.18912	1.01339e-06	-0.557039	0.237655
ENSG00000091317	CMTM6	0.540053	0.000229711	0.735799	1.02363e-06	0.266539	0.423972
ENSG00000084733	RAB10	0.752677	5.98826e-05	0.944387	1.03528e-06	-0.301874	0.496756
ENSG00000141985	SH3GL1	-0.297254	0.0378883	-0.680167	1.04055e-06	-0.816295	0.000117327
ENSG00000067221	STOML1	-0.18479	0.573627	1.32573	1.04216e-06	0.991828	0.0259348
ENSG00000076554	TPD52	-1.53694	0.000779102	2.12156	1.04911e-06	-0.0754747	0.955032
ENSG00000143217	PVRL4	-0.228797	0.693363	-2.17903	1.05726e-06	0.702541	0.365697
ENSG00000158887	MPZ	-0.147637	0.722238	-1.66872	1.06319e-06	0.369064	0.656115
ENSG00000143412	ANXA9	0.410069	0.244127	-1.73865	1.07995e-06	-0.583939	0.427035
ENSG00000149929	HIRIP3	0.589148	0.0219701	-1.25517	1.07995e-06	0.119023	0.884565
ENSG00000145391	SETD7	0.111284	0.63902	-0.961145	1.08814e-06	-0.854246	0.00749206
ENSG00000189266	PNRC2	0.90767	3.47772e-07	0.914223	1.09932e-06	0.105768	0.859123
ENSG00000119638	NEK9	-0.330066	0.029915	-0.724058	1.09963e-06	0.225277	0.5232
ENSG00000130844	ZNF331	1.47399	7.3441e-05	-1.82249	1.11004e-06	-1.19535	0.039623
ENSG00000106991	ENG	-0.621269	0.0282109	-1.32188	1.1399e-06	0.386575	0.535634
ENSG00000137819	PAQR5	-0.110986	0.834697	-1.9268	1.15471e-06	-0.109944	0.928318
ENSG00000165516	KLHDC2	-0.505755	0.00369099	-0.858489	1.15662e-06	-0.133431	0.803959
ENSG00000110330	BIRC2	-0.380288	0.201284	1.30842	1.16966e-06	0.0911879	0.918851
ENSG00000114738	MAPKAPK3	0.512509	0.0352335	-1.14012	1.17116e-06	0.0673153	0.932709
ENSG00000006007	GDE1	0.0719477	0.780499	-0.998482	1.18024e-06	0.0720255	0.918424
ENSG00000142197	DOPEY2	1.46019	3.92512e-09	-1.27705	1.18113e-06	-0.628093	0.203541
ENSG00000111203	ITFG2	0.22961	0.250309	-0.904855	1.18831e-06	0.182	0.725855
ENSG00000062582	MRPS24	-0.841436	0.0180049	1.5106	1.19638e-06	0.326759	0.687847
ENSG00000100319	ZMAT5	-0.0426327	0.874236	-1.04437	1.19861e-06	0.488566	0.248192
ENSG00000169136	ATF5	0.722417	0.0444769	1.63444	1.20727e-06	-0.315319	0.714963
ENSG00000139625	MAP3K12	-0.670667	0.00808358	-1.22349	1.21903e-06	-0.26394	0.695519
ENSG00000123908	AGO2	0.268774	0.331463	1.18096	1.24102e-06	-0.39945	0.457526
ENSG00000140398	NEIL1	-1.97312	3.72988e-17	-1.21336	1.25724e-06	0.586305	0.253777
ENSG00000055070	SZRD1	0.288488	0.0156245	0.571107	1.25889e-06	0.0495811	0.901702
ENSG00000105851	PIK3CG	0.0848701	0.813978	-1.3573	1.27572e-06	-0.0602668	0.951912
ENSG00000213121	AL590867.1	-0.0223886	0.940013	1.06254	1.28982e-06	-0.509472	0.240123
ENSG00000116031	CD207	-3.22504	9.15031e-07	2.91476	1.29317e-06	0.0498904	0.968847
ENSG00000115325	DOK1	0.223116	0.374938	-1.07543	1.30328e-06	0.256734	0.651878
ENSG00000148218	ALAD	-0.253922	0.419851	-1.31814	1.32517e-06	0.67857	0.178646
ENSG00000116455	WDR77	-0.642031	6.72563e-06	-0.727487	1.33211e-06	-0.0749171	0.882443
ENSG00000132383	RPA1	0.199269	0.5218	-1.26946	1.35651e-06	-0.223585	0.763228
ENSG00000087299	L2HGDH	0.300385	0.472118	1.6824	1.36635e-06	-0.000431359	0.999349
ENSG00000134256	CD101	-2.97179	2.6506e-18	-1.72301	1.38825e-06	0.73878	0.270033
ENSG00000232591	RP5-1031D4.2	-3.00945	4.32903e-09	-2.4278	1.38928e-06	0.0696936	0.960205
ENSG00000269430	LRRC3DN	-0.889446	0.00493594	1.46399	1.39205e-06	0.319626	0.677189
ENSG00000232680	AC002511.3	-0.367222	0.666336	2.92969	1.3951e-06	0.50983	0.508041
ENSG00000112419	PHACTR2	0.969432	0.000443962	1.34006	1.41445e-06	-0.252812	0.738875
ENSG00000178935	ZNF552	-0.543811	0.156138	-1.67543	1.482e-06	-0.150052	0.888819
ENSG00000119865	CNRIP1	-0.698029	0.00266342	-1.1223	1.49413e-06	-0.464433	0.338059
ENSG00000137494	ANKRD42	-0.792208	0.000984045	-1.17591	1.49413e-06	0.73396	0.0919653
ENSG00000121797	CCRL2	1.99562	1.92697e-10	1.57677	1.50145e-06	0.31916	0.700516
ENSG00000173926	1999-02-28	-1.67961	1.33059e-05	1.8362	1.50277e-06	2.02823	6.3248e-05
ENSG00000170876	TMEM43	0.926416	9.99136e-07	0.955641	1.53541e-06	-0.317648	0.481775
ENSG00000213203	GIMAP1	-0.733368	0.0619783	-1.74416	1.54935e-06	0.312856	0.737833
ENSG00000171643	S100Z	-2.5231	2.24117e-08	-2.17684	1.58686e-06	-0.201263	0.873498
ENSG00000123353	ORMDL2	0.648802	1.82775e-05	0.760275	1.59502e-06	-0.361323	0.252138
ENSG00000138639	ARHGAP24	-1.26346	0.000923896	1.7643	1.64365e-06	1.54521	0.00366493
ENSG00000145335	SNCA	-0.0210471	0.943828	-1.08485	1.65636e-06	-0.0534542	0.947523
ENSG00000123091	RNF11	0.0674773	0.745533	0.805121	1.6827e-06	-0.101402	0.84948
ENSG00000074621	SLC24A1	-0.350862	0.0669913	-0.892235	1.7143e-06	0.24464	0.597676
ENSG00000162972	C2orf47	0.203601	0.121659	0.59169	1.7179e-06	0.272113	0.279027
ENSG00000154127	UBASH3B	0.433291	0.104955	-1.1963	1.72817e-06	-0.953031	0.0199913
ENSG00000185022	MAFF	0.587976	0.128035	1.67403	1.73768e-06	-1.76516	0.000305964
ENSG00000132510	KDM6B	-0.369561	0.222149	1.30283	1.7518e-06	-1.00151	0.024818
ENSG00000105738	SIPA1L3	-1.19485	8.04912e-07	-1.21042	1.78199e-06	0.33429	0.582694
ENSG00000156711	MAPK13	0.154918	0.620974	-1.24062	1.79716e-06	-0.138094	0.86476
ENSG00000138663	COPS4	0.321298	0.092841	0.862638	1.82506e-06	0.112387	0.8445
ENSG00000180357	ZNF609	-0.322294	0.0403016	-0.730026	1.86975e-06	-1.02941	5.55401e-06
ENSG00000147526	TACC1	0.287769	0.212163	-1.00493	1.87812e-06	-0.0119492	0.988502
ENSG00000157837	SPPL3	-0.143969	0.448964	-0.793651	1.87812e-06	0.0748095	0.893937
ENSG00000183323	CCDC125	0.755056	0.0476281	-1.72543	1.90181e-06	-0.756554	0.250576
ENSG00000136280	CCM2	-0.537251	4.33034e-05	0.647956	1.91443e-06	0.502947	0.0320958
ENSG00000153113	CAST	1.06268	8.65986e-13	0.766455	1.92534e-06	0.296203	0.395359
ENSG00000154222	CC2D1B	-0.0291787	0.854478	0.586913	1.93426e-06	-0.00795549	0.986633
ENSG00000162695	SLC30A7	0.326064	0.124656	0.944278	1.93728e-06	0.32389	0.468865
ENSG00000197142	ACSL5	1.94703	5.14774e-08	1.74129	1.93788e-06	-0.772086	0.238989
ENSG00000138604	GLCE	-0.602848	0.0153132	-1.16021	1.94467e-06	-0.562511	0.236344
ENSG00000171517	LPAR3	-1.16389	0.0431656	2.36712	1.96254e-06	-0.583087	0.488995
ENSG00000105287	PRKD2	-0.709406	0.00402416	1.15923	1.96621e-06	0.328947	0.570269
ENSG00000124795	DEK	0.922637	1.03639e-05	1.03351	1.98935e-06	0.123702	0.856735
ENSG00000251323	RP11-452H21.4	1.95091	0.000131776	2.22693	2.02009e-06	1.53891	0.00417541
ENSG00000131747	TOP2A	0.108896	0.826524	-1.77847	2.02911e-06	0.270524	0.786534
ENSG00000005700	IBTK	0.454642	0.0015671	0.693257	2.03937e-06	-0.0741145	0.877293
ENSG00000150630	VEGFC	-6.39355	3.07788e-36	2.37667	2.03951e-06	1.68729	0.00397473
ENSG00000135124	P2RX4	0.58699	0.0707651	1.44308	2.05945e-06	-0.433534	0.523522
ENSG00000175895	PLEKHF2	0.878337	6.90721e-05	1.07769	2.0677e-06	0.846027	0.0249172
ENSG00000173404	INSM1	1.76823	0.00143305	2.39621	2.0677e-06	-1.04805	0.118317
ENSG00000143368	SF3B4	-0.0702453	0.646104	0.604335	2.07349e-06	0.0593275	0.89008
ENSG00000205356	TECPR1	0.073463	0.782574	-1.01075	2.10111e-06	0.0332628	0.966065
ENSG00000176102	CSTF3	-0.21997	0.369996	1.02073	2.12384e-06	0.611255	0.120968
ENSG00000179941	BBS10	-0.269803	0.249362	-1.02243	2.1373e-06	0.257322	0.639766
ENSG00000198865	CCDC152	1.10494	0.00672317	-1.92542	2.15356e-06	-0.25048	0.814334
ENSG00000204574	ABCF1	0.520944	0.00021271	0.687322	2.15356e-06	0.0115221	0.9848
ENSG00000151474	FRMD4A	-0.783532	0.0182785	-1.51184	2.16198e-06	-0.681139	0.257759
ENSG00000044459	CNTLN	0.994512	1.65018e-09	0.839196	2.16243e-06	0.391607	0.267645
ENSG00000166170	BAG5	-0.0944802	0.54838	-0.638849	2.19836e-06	0.108009	0.790428
ENSG00000204161	C10orf128	2.07843	1.74522e-05	-2.20974	2.23229e-06	0.0523941	0.969694
ENSG00000155096	AZIN1	0.422185	0.128884	1.21869	2.23907e-06	-0.276242	0.676214
ENSG00000158006	PAFAH2	-0.611195	0.0144114	-1.16228	2.24289e-06	0.564084	0.236222
ENSG00000124191	TOX2	-2.15547	0.00016255	-2.51052	2.24872e-06	-0.976143	0.165116
ENSG00000157500	APPL1	0.483714	0.000815941	0.697828	2.27006e-06	0.243804	0.468394
ENSG00000157933	SKI	-2.69159	5.15833e-17	-1.60673	2.27471e-06	-0.902855	0.124956
ENSG00000109066	TMEM104	0.0556746	0.899125	-1.54416	2.27958e-06	0.255845	0.776413
ENSG00000181634	TNFSF15	1.21158	0.0145161	2.14482	2.28388e-06	-0.0900149	0.945613
ENSG00000138386	NAB1	0.459941	0.0639326	1.11333	2.28996e-06	-0.855252	0.0299378
ENSG00000186104	CYP2R1	-0.0425695	0.886949	-1.10757	2.31357e-06	-0.608403	0.1722
ENSG00000186193	SAPCD2	0.431366	0.378274	-1.9525	2.34673e-06	-0.991208	0.137061
ENSG00000141380	SS18	-0.145649	0.440377	0.775538	2.35952e-06	0.0906924	0.863242
ENSG00000267534	S1PR2	-0.429961	0.145512	-1.29999	2.36984e-06	0.880601	0.0608405
ENSG00000181789	COPG1	0.0917829	0.345004	0.41053	2.39358e-06	0.313751	0.0389264
ENSG00000170921	TANC2	0.382596	0.29349	-1.51465	2.39804e-06	-1.11341	0.0309834
ENSG00000107551	RASSF4	-0.108875	0.775487	1.41394	2.41464e-06	1.08254	0.0249172
ENSG00000175898	CTD-2369P2.2	-0.446922	0.083303	-1.15669	2.4387e-06	0.652079	0.147869
ENSG00000161526	SAP30BP	0.178703	0.237648	0.651414	2.4987e-06	-0.139187	0.717429
ENSG00000169756	LIMS1	0.491058	0.00533816	-0.830434	2.51208e-06	-0.757073	0.00831247
ENSG00000187944	C2orf66	-1.92099	0.00246533	2.65585	2.52692e-06	0.0513712	0.968999
ENSG00000142227	EMP3	1.34693	8.55893e-08	1.24178	2.52692e-06	-0.871808	0.0515261
ENSG00000269089	AP003733.1	-0.498633	0.349322	2.03981	2.53316e-06	-0.00353586	0.998314
ENSG00000085433	WDR47	-0.167897	0.33424	0.72769	2.55127e-06	-0.185615	0.642253
ENSG00000072062	PRKACA	0.388626	0.0817919	-0.997999	2.55713e-06	-0.0481005	0.950339
ENSG00000181788	SIAH2	-0.474732	0.0632079	1.1348	2.57086e-06	0.22217	0.740434
ENSG00000188375	H3F3C	0.681181	0.0522087	1.54243	2.61582e-06	0.276466	0.75307
ENSG00000114251	WNT5A	-2.80369	7.52282e-09	2.23164	2.63221e-06	-1.26876	0.0472434
ENSG00000113368	LMNB1	0.652885	0.125123	1.79644	2.65272e-06	0.53717	0.492781
ENSG00000099250	NRP1	-0.349358	0.366409	-1.56707	2.66059e-06	-1.02546	0.0620473
ENSG00000180182	MED14	-0.149	0.323026	0.632556	2.68721e-06	-0.297073	0.281227
ENSG00000154229	PRKCA	-1.89178	4.80274e-09	-1.57636	2.68721e-06	-0.286114	0.747006
ENSG00000121774	KHDRBS1	0.03817	0.831664	0.660585	2.72138e-06	0.389989	0.141419
ENSG00000181649	PHLDA2	-2.33717	1.28018e-13	1.54023	2.75092e-06	0.442001	0.550068
ENSG00000183726	TMEM50A	0.0545033	0.826452	0.909856	2.8889e-06	0.496064	0.179579
ENSG00000147475	ERLIN2	-0.737251	7.14652e-05	-0.90028	2.89671e-06	0.443362	0.244441
ENSG00000161642	ZNF385A	-0.163482	0.699392	-1.58022	2.89788e-06	0.814803	0.172096
ENSG00000106571	GLI3	-4.47806	2.18237e-23	2.0693	2.90834e-06	0.618218	0.453396
ENSG00000102908	NFAT5	0.426507	0.262455	1.5684	2.95462e-06	-1.06258	0.0515261
ENSG00000041988	THAP3	-0.0184448	0.946929	0.968845	2.964e-06	0.711984	0.0456657
ENSG00000167840	ZNF232	0.272752	0.333434	-1.24096	3.04378e-06	-0.10403	0.904534
ENSG00000165322	ARHGAP12	-0.00983804	0.978304	1.29175	3.06163e-06	0.300983	0.666838
ENSG00000008294	SPAG9	0.448412	0.150774	1.33546	3.07402e-06	-0.771946	0.131292
ENSG00000162521	RBBP4	0.169602	0.280986	-0.66963	3.07547e-06	-0.0369343	0.942888
ENSG00000136371	MTHFS	-0.497328	0.131262	1.36377	3.09092e-06	-0.0359805	0.973691
ENSG00000177674	AGTRAP	0.436955	0.0359703	0.939731	3.13821e-06	-0.122123	0.847441
ENSG00000160563	MED27	-0.0718784	0.660185	0.628809	3.14712e-06	0.565252	0.0112512
ENSG00000162066	AMDHD2	0.818437	0.0284814	-1.65723	3.18564e-06	0.0242457	0.985536
ENSG00000005882	PDK2	-1.19081	0.00118461	-1.68871	3.21455e-06	-0.00866407	0.995114
ENSG00000234362	AC104654.2	-1.83888	0.00388567	2.64429	3.2603e-06	1.43045	0.0128275
ENSG00000134440	NARS	0.152655	0.539214	-0.981929	3.35927e-06	0.0391716	0.958682
ENSG00000186088	GSAP	1.37475	6.84274e-05	1.61264	3.37471e-06	-1.30623	0.0132593
ENSG00000187658	C5orf52	-3.3701	1.30056e-05	3.20574	3.40838e-06	-0.922931	0.0582451
ENSG00000102221	PHF16	-0.470751	0.155939	1.3925	3.40838e-06	-0.203939	0.814919
ENSG00000155849	ELMO1	-0.881906	0.00222123	-1.3343	3.43755e-06	1.73521	1.794e-05
ENSG00000151304	SRFBP1	0.258644	0.231207	0.913018	3.45453e-06	0.559743	0.120446
ENSG00000115841	RMDN2	0.934669	0.000674005	-1.35423	3.46322e-06	0.00368714	0.997492
ENSG00000138867	GUCD1	0.499017	0.0109353	0.900867	3.46322e-06	-0.0549341	0.935169
ENSG00000061918	GUCY1B3	-1.76184	2.43092e-06	1.70265	3.46749e-06	-0.118081	0.918424
ENSG00000083097	DOPEY1	0.431032	0.165144	1.31448	3.48582e-06	0.509687	0.382012
ENSG00000135686	KLHL36	-0.304127	0.134612	-0.884986	3.58178e-06	-0.287211	0.520875
ENSG00000145819	ARHGAP26	0.156556	0.693363	-1.4799	3.58544e-06	0.513455	0.442765
ENSG00000177675	CD163L1	-1.23538	1.0916e-06	-1.22514	3.59763e-06	-0.0259892	0.979284
ENSG00000189001	SBSN	-2.50668	0.000358136	2.88599	3.59769e-06	0.159635	0.883707
ENSG00000143224	PPOX	-0.836289	8.44759e-06	-0.926821	3.62019e-06	-0.122955	0.851486
ENSG00000206418	RAB12	0.243973	0.290404	0.958855	3.62465e-06	1.10456	0.000394847
ENSG00000187474	FPR3	1.0417	0.00123576	-1.48421	3.63314e-06	-0.579741	0.365233
ENSG00000106266	SNX8	0.042946	0.888793	-1.08911	3.65996e-06	-0.1959	0.771253
ENSG00000116809	ZBTB17	0.386243	0.120776	1.07456	3.67835e-06	0.363841	0.484481
ENSG00000145882	PCYOX1L	-1.08425	0.000305152	-1.40727	3.69594e-06	0.817684	0.129782
ENSG00000114737	CISH	-0.575717	0.226041	1.90336	3.76777e-06	0.602906	0.444849
ENSG00000013810	TACC3	0.190599	0.622981	-1.47246	3.80948e-06	-0.039191	0.972744
ENSG00000160679	CHTOP	0.137588	0.396859	0.662281	3.85286e-06	0.0935179	0.83513
ENSG00000113407	TARS	-0.492471	0.000655557	0.682112	3.87886e-06	0.258403	0.430467
ENSG00000167074	TEF	0.137673	0.787154	-1.81079	3.89412e-06	0.265396	0.797668
ENSG00000170638	TRABD	-0.972164	1.46384e-07	-0.906489	3.89412e-06	0.758783	0.0206408
ENSG00000178188	SH2B1	-0.455189	0.0178044	-0.878313	3.90784e-06	-0.489632	0.180032
ENSG00000168495	POLR3D	-0.199486	0.489873	1.13613	3.93283e-06	0.448704	0.385568
ENSG00000206073	SERPINB4	-2.65854	0.000707364	3.05209	3.94227e-06	0.0394878	0.973103
ENSG00000117625	RCOR3	0.0300601	0.901714	-0.866561	3.9654e-06	-0.629884	0.0573803
ENSG00000169230	PRELID1	0.0711877	0.767741	0.892063	3.9654e-06	0.503027	0.167028
ENSG00000113369	ARRDC3	-0.841339	0.0386468	1.74719	3.97576e-06	-0.990701	0.111721
ENSG00000111729	CLEC4A	0.630846	0.0905721	-1.59878	4.00901e-06	-0.269306	0.773456
ENSG00000227502	RP1-249H1.4	1.44242	0.00432862	2.15082	4.03607e-06	0.879875	0.216202
ENSG00000152503	TRIM36	-1.00607	0.008421	1.68718	4.05062e-06	-0.112748	0.922342
ENSG00000072422	RHOBTB1	-0.741854	0.0100157	-1.30473	4.05062e-06	-0.291548	0.691126
ENSG00000254837	AP001372.2	-0.45242	0.191382	-1.53641	4.05062e-06	-0.850997	0.178646
ENSG00000145623	OSMR	-6.74654	2.39843e-74	1.66212	4.05204e-06	3.56136	7.7045e-15
ENSG00000151694	ADAM17	0.891497	0.000537356	1.20157	4.06297e-06	-0.837957	0.0606057
ENSG00000164736	SOX17	-5.1013	1.04425e-15	2.53427	4.08324e-06	-0.876804	0.179749
ENSG00000100605	ITPK1	0.380082	0.0224598	-0.758514	4.09739e-06	0.326252	0.345078
ENSG00000042088	TDP1	-0.0738025	0.781768	-0.990167	4.11286e-06	-0.557072	0.171262
ENSG00000197355	UAP1L1	1.39433	0.000669694	-1.84163	4.11697e-06	-0.757057	0.285035
ENSG00000204217	BMPR2	-0.569257	0.042824	1.23588	4.19715e-06	0.724875	0.13525
ENSG00000149150	SLC43A1	0.256981	0.612631	-1.88651	4.26831e-06	0.157087	0.894754
ENSG00000234608	MAPKAPK5-AS1	-0.131958	0.661134	-1.22528	4.42232e-06	-0.248871	0.74031
ENSG00000122477	LRRC39	-0.549615	0.426365	-2.46102	4.5981e-06	-0.478468	0.590423
ENSG00000143933	CALM2	-0.122897	0.718786	-1.25816	4.62031e-06	0.136075	0.874803
ENSG00000259207	ITGB3	-2.40538	1.61277e-08	1.95342	4.63803e-06	-0.200145	0.861602
ENSG00000150756	FAM173B	-0.131049	0.649014	-1.11635	4.70827e-06	-1.12937	0.00391757
ENSG00000133328	HRASLS2	-0.716387	0.388888	2.95075	4.70827e-06	0.397636	0.612842
ENSG00000142002	DPP9	-0.582668	0.000174307	-0.73571	4.71878e-06	0.469232	0.113417
ENSG00000179331	RAB39A	1.06613	0.000283747	1.35861	4.7239e-06	-0.121848	0.897271
ENSG00000101346	POFUT1	-0.672277	0.00812966	1.14637	4.74366e-06	-0.277142	0.664452
ENSG00000155380	SLC16A1	0.542134	0.000274482	0.703454	4.74433e-06	-0.559257	0.0337469
ENSG00000235117	RP11-229P13.20	1.0668	0.0848458	-2.54436	4.86017e-06	-0.546563	0.515758
ENSG00000008130	NADK	0.577881	0.0149543	1.06539	4.88556e-06	0.285082	0.620773
ENSG00000090861	AARS	-0.0740659	0.76055	-0.89832	4.90453e-06	0.231286	0.644717
ENSG00000213281	NRAS	0.636001	4.61462e-05	0.742565	4.92624e-06	0.00138799	0.998495
ENSG00000181444	ZNF467	-0.777837	0.0579928	-1.73341	4.95563e-06	0.0115117	0.994123
ENSG00000106299	WASL	-0.315198	0.24717	1.12178	4.96252e-06	-0.357014	0.528218
ENSG00000222011	FAM185A	0.291505	0.211854	-1.0763	4.97904e-06	0.0819445	0.91709
ENSG00000114529	C3orf52	-4.5769	1.23844e-28	1.87436	5.07935e-06	2.12788	6.24559e-05
ENSG00000169946	ZFPM2	-4.71608	2.66925e-24	2.02858	5.07935e-06	1.41176	0.0228853
ENSG00000105063	PPP6R1	-0.148231	0.174443	-0.465882	5.07935e-06	0.130243	0.614993
ENSG00000226281	RP1-80N2.2	-0.818389	0.269159	-2.76613	5.09353e-06	-0.439336	0.620248
ENSG00000006118	TMEM132A	-4.95784	2.6207e-53	1.55953	5.14137e-06	-1.31903	0.0129394
ENSG00000100285	NEFH	-1.88596	1.42222e-09	-1.48747	5.15972e-06	1.06167	0.0465399
ENSG00000103707	MTFMT	-1.38533	5.7564e-12	-0.988683	5.20836e-06	0.546309	0.19206
ENSG00000059691	PET112	0.195614	0.189612	-0.646955	5.30771e-06	0.445161	0.0795941
ENSG00000163807	KIAA1143	-0.0143764	0.947309	-0.762551	5.33225e-06	0.0527978	0.928396
ENSG00000155827	RNF20	0.0171714	0.916159	-0.575645	5.34789e-06	0.618882	0.00186278
ENSG00000115207	GTF3C2	0.0566359	0.742108	-0.645765	5.3562e-06	0.206741	0.540866
ENSG00000149474	CSRP2BP	-0.165255	0.530546	-1.03864	5.43872e-06	-0.0363466	0.965328
ENSG00000154548	SRSF12	-2.17283	2.59024e-06	1.99739	5.44675e-06	0.96056	0.16381
ENSG00000129007	CALML4	0.0422171	0.846477	-0.789971	5.45268e-06	0.471092	0.145088
ENSG00000177889	UBE2N	0.451814	0.00289069	0.697594	5.48997e-06	0.0023307	0.997366
ENSG00000158715	SLC45A3	-0.824196	0.0531766	-1.79519	5.49807e-06	-1.32909	0.0258529
ENSG00000076067	RBMS2	-1.35255	1.06857e-06	1.30179	5.49807e-06	1.44409	0.000626054
ENSG00000160593	AMICA1	0.0948329	0.864833	-1.86546	5.53786e-06	1.21523	0.0482137
ENSG00000159200	RCAN1	-0.542453	0.090535	1.3586	5.57225e-06	-1.09873	0.0215129
ENSG00000186376	ZNF75D	-0.502673	0.0245681	-1.00155	5.64816e-06	0.628867	0.118167
ENSG00000138185	ENTPD1	-0.419843	0.273454	-1.5348	5.71705e-06	0.591872	0.376931
ENSG00000111737	RAB35	0.195767	0.0680281	0.469223	5.71705e-06	0.157633	0.51906
ENSG00000091527	CDV3	0.316223	0.0710395	0.761172	5.78645e-06	-0.292637	0.428821
ENSG00000213859	KCTD11	-0.586232	0.000136125	0.706919	5.78884e-06	-0.693084	0.00792966
ENSG00000163191	S100A11	0.539561	0.00178579	0.794499	5.82774e-06	0.0882641	0.877284
ENSG00000077585	GPR137B	1.6045	4.10298e-12	1.12441	6.0742e-06	0.0498121	0.955191
ENSG00000168421	RHOH	-3.16989	1.98699e-14	1.88992	6.21951e-06	2.42202	2.69592e-06
ENSG00000106392	C1GALT1	-0.119005	0.645039	0.967306	6.31146e-06	-0.108871	0.87436
ENSG00000075426	FOSL2	-1.05196	0.00051541	1.3747	6.35537e-06	-0.154833	0.868268
ENSG00000163803	PLB1	-0.177762	0.658078	-1.48443	6.37499e-06	0.671741	0.279027
ENSG00000134222	PSRC1	-0.819211	0.0277963	-1.60434	6.39672e-06	-0.667062	0.330777
ENSG00000134250	NOTCH2	1.02571	0.00111076	1.41572	6.46885e-06	-1.24367	0.0102486
ENSG00000250274	CTB-114C7.4	1.40281	0.00236473	1.95795	6.49982e-06	0.667852	0.37083
ENSG00000171314	PGAM1	0.110402	0.67167	0.972154	6.50208e-06	-0.161463	0.799803
ENSG00000182393	IFNL1	-1.34245	0.107215	3.04139	6.51351e-06	0.209042	0.81752
ENSG00000172840	PDP2	-0.351978	0.107731	-0.981211	6.51489e-06	0.112138	0.874976
ENSG00000188305	C19orf35	-2.36324	1.33087e-08	-1.89573	6.56167e-06	0.965915	0.153969
ENSG00000137752	CASP1	-0.807505	0.00484968	1.27692	6.62815e-06	1.07793	0.0173125
ENSG00000103549	RNF40	-0.0232616	0.887855	-0.577771	6.73659e-06	0.352659	0.143641
ENSG00000165943	MOAP1	-0.190041	0.41093	-0.920835	6.76752e-06	-0.683708	0.0567024
ENSG00000165572	KBTBD6	-0.479578	0.0768845	-1.1775	6.77658e-06	-0.132188	0.874803
ENSG00000167705	RILP	0.230073	0.282105	0.868225	6.78452e-06	0.501858	0.165116
ENSG00000168286	THAP11	0.108763	0.650594	-0.918841	6.79647e-06	0.216566	0.687685
ENSG00000123737	EXOSC9	0.41048	0.267087	1.47355	6.81989e-06	0.340223	0.672826
ENSG00000100335	MIEF1	0.222617	0.132014	-0.631831	6.89677e-06	-0.0642697	0.891362
ENSG00000130222	GADD45G	-1.63588	9.2102e-09	1.32398	6.89826e-06	1.39628	0.00153601
ENSG00000186074	CD300LF	0.881867	0.0824799	-2.03926	6.9371e-06	0.482668	0.589858
ENSG00000197362	ZNF786	-0.0096815	0.969437	-0.905809	6.97181e-06	-0.0712217	0.918412
ENSG00000136870	ZNF189	0.0990288	0.600904	0.716527	7.01049e-06	0.359481	0.258828
ENSG00000058262	SEC61A1	0.000924963	0.992132	0.347922	7.02496e-06	0.377259	0.00215117
ENSG00000204256	BRD2	0.170707	0.418381	0.831136	7.06205e-06	-0.175169	0.735486
ENSG00000154655	L3MBTL4	3.30197	2.04437e-16	1.87151	7.06205e-06	-0.221292	0.842438
ENSG00000198855	FICD	0.937571	1.72217e-08	0.802547	7.10093e-06	0.0139395	0.9848
ENSG00000117009	KMO	2.23434	1.67849e-08	1.80845	7.17615e-06	-1.20713	0.0472806
ENSG00000128000	ZNF780B	-0.274469	0.439085	-1.37763	7.20516e-06	-0.189249	0.835498
ENSG00000179761	PIPOX	-2.72311	1.43848e-10	-1.9313	7.4054e-06	0.686244	0.381389
ENSG00000186564	FOXD2	0.0600941	0.877972	-1.43103	7.41395e-06	-0.127411	0.900584
ENSG00000264469	RP11-173M1.8	0.209144	0.609141	1.493	7.43822e-06	0.356824	0.658029
ENSG00000110315	RNF141	0.0406704	0.877972	-0.921501	7.45243e-06	-0.0860523	0.899822
ENSG00000164329	PAPD4	1.07014	6.66198e-05	1.23303	7.46419e-06	-0.127266	0.883816
ENSG00000082213	C5orf22	0.10812	0.556876	0.701386	7.53523e-06	0.454786	0.114461
ENSG00000257398	RP11-554D14.6	-2.46699	0.000363946	-2.91892	7.57867e-06	-0.449205	0.53825
ENSG00000134758	RNF138	0.229103	0.367443	1.00551	7.65684e-06	0.520074	0.232129
ENSG00000136158	SPRY2	-0.394442	0.34698	-1.62174	7.6696e-06	-1.23507	0.0271174
[truncated: 11,108 more rows]

## Sheet: Table S2
Supplementary Table S2: Gene Ontology enrichment results from g:Profiler for four groups of genes: upregulated in LPS response, downregulated in LPS resonse, upregulated in IPSDMs and downregulated in IPSDMs.
Filtered by term.size < 1000 genes and p.value < 1e-5.
geneset_name	p.value	term.size	query.size	overlap.size	precision	recall	term.id	term.name
LPS_up	3.34e-55	675	1525	181	0.119	0.268	GO:0043207	response to external biotic stimulus
LPS_up	3.34e-55	675	1525	181	0.119	0.268	GO:0051707	response to other organism
LPS_up	1.29e-53	704	1525	183	0.12	0.26	GO:0009607	response to biotic stimulus
LPS_up	7.31e-45	844	1525	189	0.124	0.224	GO:0045087	innate immune response
LPS_up	2.33e-41	588	1525	149	0.098	0.253	GO:0034097	response to cytokine
LPS_up	2.21e-40	591	1525	148	0.097	0.25	GO:0002252	immune effector process
LPS_up	8.51e-39	523	1525	136	0.089	0.26	GO:0001816	cytokine production
LPS_up	1.09e-38	559	1525	141	0.092	0.252	GO:0006954	inflammatory response
LPS_up	2.6e-37	684	1525	156	0.102	0.228	GO:0002684	positive regulation of immune system process
LPS_up	1.42e-36	371	1525	110	0.072	0.296	GO:0019221	cytokine-mediated signaling pathway
LPS_up	3.18e-36	521	1525	132	0.087	0.253	GO:0031347	regulation of defense response
LPS_up	1.07e-35	464	1525	123	0.081	0.265	GO:0001817	regulation of cytokine production
LPS_up	1.12e-34	288	1525	94	0.062	0.326	GO:0009615	response to virus
LPS_up	2.31e-34	491	1525	125	0.082	0.255	GO:0071345	cellular response to cytokine stimulus
LPS_up	2.7e-34	207	1525	79	0.052	0.382	GO:0051607	defense response to virus
LPS_up	3.46e-32	906	1525	175	0.115	0.193	GO:0080134	regulation of response to stress
LPS_up	6.21e-31	381	1525	104	0.068	0.273	GO:0098542	defense response to other organism
LPS_up	1.74e-30	79	1525	47	0.031	0.595	GO:0034340	response to type I interferon
LPS_up	3.72e-30	771	1525	155	0.102	0.201	GO:0050776	regulation of immune response
LPS_up	1.5e-29	78	1525	46	0.03	0.59	GO:0071357	cellular response to type I interferon
LPS_up	7.16e-29	247	1525	80	0.052	0.324	GO:0002237	response to molecule of bacterial origin
LPS_up	1.28e-28	77	1525	45	0.03	0.584	GO:0060337	type I interferon signaling pathway
LPS_up	2.42e-28	413	1525	105	0.069	0.254	GO:0009617	response to bacterium
LPS_up	4.38e-28	235	1525	77	0.05	0.328	GO:0032496	response to lipopolysaccharide
LPS_up	4.58e-27	279	1525	83	0.054	0.297	GO:0031349	positive regulation of defense response
LPS_up	9.24e-27	221	1525	73	0.048	0.33	GO:0005126	cytokine receptor binding
LPS_up	1.21e-25	117	1525	52	0.034	0.444	GO:0034341	response to interferon-gamma
LPS_up	1.67e-25	273	1525	80	0.052	0.293	GO:0045088	regulation of innate immune response
LPS_up	1.96e-25	837	1525	154	0.101	0.184	GO:0001775	cell activation
LPS_up	5.45e-24	267	1523	83	0.054	0.311	KEGG:04060	Cytokine-cytokine receptor interaction
LPS_up	8.09e-24	620	1525	125	0.082	0.202	GO:0045321	leukocyte activation
LPS_up	4.2e-23	212	1525	67	0.044	0.316	GO:0005125	cytokine activity
LPS_up	5.53e-23	269	1525	76	0.05	0.283	GO:0001819	positive regulation of cytokine production
LPS_up	1.09e-22	501	1525	108	0.071	0.216	GO:0050778	positive regulation of immune response
LPS_up	4.91e-21	120	1525	48	0.031	0.4	GO:0071219	cellular response to molecule of bacterial origin
LPS_up	5.75e-21	261	1525	72	0.047	0.276	GO:0043900	regulation of multi-organism process
LPS_up	8.68e-21	97	1525	43	0.028	0.443	GO:0071346	cellular response to interferon-gamma
LPS_up	1.71e-20	110	1523	48	0.032	0.436	KEGG:04668	TNF signaling pathway
LPS_up	4.5e-20	115	1525	46	0.03	0.4	GO:0071222	cellular response to lipopolysaccharide
LPS_up	6.02e-20	564	1525	111	0.073	0.197	GO:0032101	regulation of response to external stimulus
LPS_up	7.55e-20	213	1525	63	0.041	0.296	GO:0002460	adaptive immune response based on somatic recombination of immune receptors built from immunoglobulin superfamily domains
LPS_up	9.98e-20	214	1525	63	0.041	0.294	GO:0045089	positive regulation of innate immune response
LPS_up	1.17e-19	380	1525	87	0.057	0.229	GO:0042110	T cell activation
LPS_up	1.24e-19	528	1525	106	0.07	0.201	GO:0046649	lymphocyte activation
LPS_up	2.06e-19	398	1525	89	0.058	0.224	GO:0050865	regulation of cell activation
LPS_up	4.79e-19	637	1525	118	0.077	0.185	GO:0033993	response to lipid
LPS_up	4.86e-19	680	1525	123	0.081	0.181	GO:1902533	positive regulation of intracellular signal transduction
LPS_up	6.01e-19	588	1525	112	0.073	0.19	GO:0051240	positive regulation of multicellular organismal process
LPS_up	9.58e-19	133	1525	48	0.031	0.361	GO:0071216	cellular response to biotic stimulus
LPS_up	2.86e-18	323	1525	77	0.05	0.238	GO:0051249	regulation of lymphocyte activation
LPS_up	3.36e-18	368	1525	83	0.054	0.226	GO:0002694	regulation of leukocyte activation
LPS_up	5.67e-18	96	1525	40	0.026	0.417	GO:0043901	negative regulation of multi-organism process
LPS_up	7.39e-18	264	1525	68	0.045	0.258	GO:0002697	regulation of immune effector process
LPS_up	8.55e-18	251	1525	66	0.043	0.263	GO:0002250	adaptive immune response
LPS_up	1.07e-17	74	1525	35	0.023	0.473	GO:0060333	interferon-gamma-mediated signaling pathway
LPS_up	6.73e-17	60	1525	31	0.02	0.517	GO:0042379	chemokine receptor binding
LPS_up	8.59e-17	686	1525	119	0.078	0.173	GO:0002520	immune system development
LPS_up	2.31e-16	238	1525	62	0.041	0.261	GO:0050727	regulation of inflammatory response
LPS_up	2.17e-15	255	1525	63	0.041	0.247	GO:0050867	positive regulation of cell activation
LPS_up	4.05e-15	647	1525	111	0.073	0.172	GO:0048534	hematopoietic or lymphoid organ development
LPS_up	4.1e-15	50	1525	27	0.018	0.54	GO:0008009	chemokine activity
LPS_up	1.1e-14	611	1525	106	0.07	0.173	GO:0030097	hemopoiesis
LPS_up	1.23e-14	242	1525	60	0.039	0.248	GO:0007249	I-kappaB kinase/NF-kappaB signaling
LPS_up	1.41e-14	264	1525	63	0.041	0.239	GO:0071396	cellular response to lipid
LPS_up	1.52e-14	243	1525	60	0.039	0.247	GO:0050863	regulation of T cell activation
LPS_up	1.54e-14	110	1525	39	0.026	0.355	GO:0002819	regulation of adaptive immune response
LPS_up	1.67e-14	65	1525	30	0.02	0.462	GO:0048525	negative regulation of viral process
LPS_up	2.32e-14	245	1525	60	0.039	0.245	GO:0002696	positive regulation of leukocyte activation
LPS_up	2.48e-14	184	1525	51	0.033	0.277	GO:0002218	activation of innate immune response
LPS_up	3.56e-14	92	1523	37	0.024	0.402	KEGG:04064	NF-kappa B signaling pathway
LPS_up	4.48e-14	227	1525	57	0.037	0.251	GO:0051251	positive regulation of lymphocyte activation
LPS_up	7.23e-14	396	1525	79	0.052	0.199	GO:0002521	leukocyte differentiation
LPS_up	1.1e-13	190	1525	51	0.033	0.268	GO:0060326	cell chemotaxis
LPS_up	1.15e-13	177	1525	49	0.032	0.277	GO:0002758	innate immune response-activating signal transduction
LPS_up	2.04e-13	220	1525	55	0.036	0.25	GO:0043122	regulation of I-kappaB kinase/NF-kappaB signaling
LPS_up	2.18e-13	173	1525	48	0.031	0.277	GO:0002221	pattern recognition receptor signaling pathway
LPS_up	2.36e-13	101	1525	36	0.024	0.356	GO:0002822	regulation of adaptive immune response based on somatic recombination of immune receptors built from immunoglobulin superfamily domains
LPS_up	4.44e-13	520	1524	96	0.063	0.185	TF:M00774_1	Factor: NF-kappaB; motif: NNNNKGGRAANTCCCN; match class: 1
LPS_up	5.52e-13	832	1525	126	0.083	0.151	GO:0031401	positive regulation of protein modification process
LPS_up	7.38e-13	420	1525	80	0.052	0.19	GO:0002253	activation of immune response
LPS_up	8.26e-13	38	1525	22	0.014	0.579	GO:0045071	negative regulation of viral genome replication
LPS_up	9.05e-13	577	1525	98	0.064	0.17	GO:0008285	negative regulation of cell proliferation
LPS_up	1.17e-12	250	1525	58	0.038	0.232	GO:0002443	leukocyte mediated immunity
LPS_up	1.19e-12	977	1525	140	0.092	0.143	GO:0016477	cell migration
LPS_up	1.49e-12	192	1524	51	0.033	0.266	TF:M00052_4	Factor: NF-kappaB (p65); motif: GGGRATTTCC; match class: 4
LPS_up	1.51e-12	476	1525	86	0.056	0.181	GO:0002764	immune response-regulating signaling pathway
LPS_up	1.92e-12	247	1524	59	0.039	0.239	TF:M00774_0	Factor: NF-kappaB; motif: NNNNKGGRAANTCCCN; match class: 0
LPS_up	1.99e-12	557	1525	95	0.062	0.171	GO:0040012	regulation of locomotion
LPS_up	2.69e-12	937	1525	135	0.089	0.144	GO:0032270	positive regulation of cellular protein metabolic process
LPS_up	2.95e-12	177	1525	47	0.031	0.266	GO:0030217	T cell differentiation
LPS_up	5.17e-12	166	1525	45	0.03	0.271	GO:0070663	regulation of leukocyte proliferation
LPS_up	5.3e-12	110	1525	36	0.024	0.327	GO:0042107	cytokine metabolic process
LPS_up	7.53e-12	181	1525	47	0.031	0.26	GO:0032103	positive regulation of response to external stimulus
LPS_up	7.67e-12	161	1525	44	0.029	0.273	GO:0032944	regulation of mononuclear cell proliferation
LPS_up	8.55e-12	765	1525	116	0.076	0.152	GO:0044419	interspecies interaction between organisms
LPS_up	8.55e-12	765	1525	116	0.076	0.152	GO:0044403	symbiosis, encompassing mutualism through parasitism
LPS_up	1.14e-11	175	1523	49	0.032	0.28	KEGG:05164	Influenza A
LPS_up	1.25e-11	163	1525	44	0.029	0.27	GO:0043903	regulation of symbiosis, encompassing mutualism through parasitism
LPS_up	1.32e-11	107	1525	35	0.023	0.327	GO:0042089	cytokine biosynthetic process
LPS_up	1.58e-11	918	1525	131	0.086	0.143	GO:0001932	regulation of protein phosphorylation
LPS_up	1.58e-11	367	1525	71	0.047	0.193	GO:0002757	immune response-activating signal transduction
LPS_up	1.74e-11	576	1525	95	0.062	0.165	GO:0051270	regulation of cellular component movement
LPS_up	1.92e-11	586	1525	96	0.063	0.164	GO:0097190	apoptotic signaling pathway
LPS_up	2.2e-11	190	1523	51	0.033	0.268	KEGG:04062	Chemokine signaling pathway
LPS_up	2.41e-11	47	1525	23	0.015	0.489	GO:0032655	regulation of interleukin-12 production
LPS_up	2.49e-11	56	1525	25	0.016	0.446	GO:0045069	regulation of viral genome replication
LPS_up	2.63e-11	710	1525	109	0.071	0.154	GO:0044764	multi-organism cellular process
LPS_up	3.04e-11	160	1525	43	0.028	0.269	GO:0050670	regulation of lymphocyte proliferation
LPS_up	3.1e-11	545	1525	91	0.06	0.167	GO:0009986	cell surface
LPS_up	3.33e-11	173	1524	46	0.03	0.266	TF:M00054_2	Factor: NF-kappaB; motif: GGGAMTTYCC; match class: 2
LPS_up	3.35e-11	248	1524	57	0.037	0.23	TF:M00054_3	Factor: NF-kappaB; motif: GGGAMTTYCC; match class: 3
LPS_up	4.31e-11	48	1525	23	0.015	0.479	GO:0032615	interleukin-12 production
LPS_up	4.33e-11	203	1525	49	0.032	0.241	GO:0002449	lymphocyte mediated immunity
LPS_up	4.66e-11	111	1525	35	0.023	0.315	GO:0032606	type I interferon production
LPS_up	6.02e-11	643	1525	101	0.066	0.157	GO:0001934	positive regulation of protein phosphorylation
LPS_up	7.37e-11	183	1523	49	0.032	0.268	KEGG:05168	Herpes simplex infection
LPS_up	7.81e-11	828	1525	120	0.079	0.145	GO:0010562	positive regulation of phosphorus metabolic process
LPS_up	7.81e-11	828	1525	120	0.079	0.145	GO:0045937	positive regulation of phosphate metabolic process
LPS_up	8.51e-11	107	1525	34	0.022	0.318	GO:0002831	regulation of response to biotic stimulus
LPS_up	9.46e-11	90	1525	31	0.02	0.344	GO:0071887	leukocyte apoptotic process
LPS_up	1.06e-10	658	1525	102	0.067	0.155	GO:0014070	response to organic cyclic compound
LPS_up	1.16e-10	108	1525	34	0.022	0.315	GO:0032479	regulation of type I interferon production
LPS_up	1.16e-10	159	1524	43	0.028	0.27	TF:M00194_2	Factor: NF-kappaB; motif: NGGGGAMTTTCCNN; match class: 2
LPS_up	1.29e-10	698	1525	106	0.07	0.152	GO:0016032	viral process
LPS_up	1.45e-10	209	1525	49	0.032	0.234	GO:0002683	negative regulation of immune system process
LPS_up	1.5e-10	271	1524	59	0.039	0.218	TF:M00194_3	Factor: NF-kappaB; motif: NGGGGAMTTTCCNN; match class: 3
LPS_up	1.57e-10	109	1525	34	0.022	0.312	GO:0070665	positive regulation of leukocyte proliferation
LPS_up	1.61e-10	174	1525	44	0.029	0.253	GO:0050870	positive regulation of T cell activation
LPS_up	1.72e-10	70	1525	27	0.018	0.386	GO:0019079	viral genome replication
LPS_up	2e-10	218	1525	50	0.033	0.229	GO:0032943	mononuclear cell proliferation
LPS_up	2.17e-10	742	1525	110	0.072	0.148	GO:0042327	positive regulation of phosphorylation
LPS_up	2.3e-10	296	1524	62	0.041	0.209	TF:M00194_4	Factor: NF-kappaB; motif: NGGGGAMTTTCCNN; match class: 4
LPS_up	2.38e-10	509	1525	85	0.056	0.167	GO:2000145	regulation of cell motility
LPS_up	2.5e-10	370	1525	69	0.045	0.186	GO:0051241	negative regulation of multicellular organismal process
LPS_up	2.62e-10	483	1525	82	0.054	0.17	GO:0030334	regulation of cell migration
LPS_up	2.69e-10	227	1525	51	0.033	0.225	GO:0070661	leukocyte proliferation
LPS_up	3.53e-10	199	1525	47	0.031	0.236	GO:1902105	regulation of leukocyte differentiation
LPS_up	3.66e-10	267	1525	56	0.037	0.21	GO:0030098	lymphocyte differentiation
LPS_up	3.9e-10	106	1525	33	0.022	0.311	GO:0032946	positive regulation of mononuclear cell proliferation
LPS_up	4e-10	340	1525	65	0.043	0.191	GO:2001233	regulation of apoptotic signaling pathway
LPS_up	4.59e-10	215	1525	49	0.032	0.228	GO:0046651	lymphocyte proliferation
LPS_up	5.16e-10	132	1525	37	0.024	0.28	GO:0051092	positive regulation of NF-kappaB transcription factor activity
LPS_up	5.93e-10	724	1525	107	0.07	0.148	GO:0060548	negative regulation of cell death
LPS_up	8.11e-10	147	1525	39	0.026	0.265	GO:0002224	toll-like receptor signaling pathway
LPS_up	9.63e-10	219	1525	49	0.032	0.224	GO:0051091	positive regulation of sequence-specific DNA binding transcription factor activity
LPS_up	1.33e-09	275	1525	56	0.037	0.204	GO:0030335	positive regulation of cell migration
LPS_up	1.41e-09	136	1525	37	0.024	0.272	GO:0030595	leukocyte chemotaxis
LPS_up	1.75e-09	105	1525	32	0.021	0.305	GO:0050671	positive regulation of lymphocyte proliferation
LPS_up	2.12e-09	680	1525	101	0.066	0.149	GO:0043066	negative regulation of apoptotic process
LPS_up	2.13e-09	108	1523	34	0.022	0.315	KEGG:04620	Toll-like receptor signaling pathway
LPS_up	2.27e-09	88	1525	29	0.019	0.33	GO:0032609	interferon-gamma production
LPS_up	2.38e-09	94	1525	30	0.02	0.319	GO:0046631	alpha-beta T cell activation
LPS_up	2.46e-09	287	1525	57	0.037	0.199	GO:0051272	positive regulation of cellular component movement
LPS_up	2.92e-09	363	1525	66	0.043	0.182	GO:0051090	regulation of sequence-specific DNA binding transcription factor activity
LPS_up	3.25e-09	95	1525	30	0.02	0.316	GO:0042035	regulation of cytokine biosynthetic process
LPS_up	3.36e-09	281	1525	56	0.037	0.199	GO:2000147	positive regulation of cell motility
LPS_up	3.37e-09	196	1525	45	0.03	0.23	GO:0009306	protein secretion
LPS_up	3.63e-09	78	1525	27	0.018	0.346	GO:0032649	regulation of interferon-gamma production
LPS_up	3.63e-09	78	1525	27	0.018	0.346	GO:0050688	regulation of defense response to virus
LPS_up	3.93e-09	805	1525	113	0.074	0.14	GO:0051094	positive regulation of developmental process
LPS_up	4.07e-09	84	1525	28	0.018	0.333	GO:0032635	interleukin-6 production
LPS_up	4.18e-09	383	1525	68	0.045	0.178	GO:0043065	positive regulation of apoptotic process
LPS_up	4.47e-09	747	1525	107	0.07	0.143	GO:0008284	positive regulation of cell proliferation
LPS_up	4.49e-09	121	1525	34	0.022	0.281	GO:0002699	positive regulation of immune effector process
LPS_up	4.52e-09	757	1525	108	0.071	0.143	GO:1901701	cellular response to oxygen-containing compound
LPS_up	4.77e-09	689	1525	101	0.066	0.147	GO:0043069	negative regulation of programmed cell death
LPS_up	7.7e-09	136	1523	38	0.025	0.279	KEGG:05162	Measles
LPS_up	9.27e-09	296	1525	57	0.037	0.193	GO:0040017	positive regulation of locomotion
LPS_up	9.93e-09	390	1525	68	0.045	0.174	GO:0043068	positive regulation of programmed cell death
LPS_up	1.06e-08	225	1525	48	0.031	0.213	GO:0097191	extrinsic apoptotic signaling pathway
LPS_up	1.07e-08	99	1525	30	0.02	0.303	GO:0001906	cell killing
LPS_up	1.08e-08	881	1524	125	0.082	0.142	TF:M00453_3	Factor: IRF-7; motif: TNSGAAWNCGAAANTNNN; match class: 3
LPS_up	1.09e-08	70	1525	25	0.016	0.357	GO:0002456	T cell mediated immunity
LPS_up	1.09e-08	118	1525	33	0.022	0.28	GO:0045619	regulation of lymphocyte differentiation
LPS_up	1.22e-08	36	1525	18	0.012	0.5	GO:0001913	T cell mediated cytotoxicity
LPS_up	1.22e-08	112	1525	32	0.021	0.286	GO:0070851	growth factor receptor binding
LPS_up	1.41e-08	82	1525	27	0.018	0.329	GO:0032675	regulation of interleukin-6 production
LPS_up	1.46e-08	160	1525	39	0.026	0.244	GO:0043123	positive regulation of I-kappaB kinase/NF-kappaB signaling
LPS_up	1.57e-08	71	1525	25	0.016	0.352	GO:0046632	alpha-beta T cell differentiation
LPS_up	1.78e-08	140	1525	36	0.024	0.257	GO:0042098	T cell proliferation
LPS_up	1.78e-08	140	1525	36	0.024	0.257	GO:0050792	regulation of viral process
LPS_up	1.98e-08	95	1525	29	0.019	0.305	GO:0002706	regulation of lymphocyte mediated immunity
LPS_up	2.1e-08	414	1525	70	0.046	0.169	GO:0010942	positive regulation of cell death
LPS_up	2.12e-08	159	1523	41	0.027	0.258	KEGG:04630	Jak-STAT signaling pathway
LPS_up	2.6e-08	170	1525	40	0.026	0.235	GO:0002263	cell activation involved in immune response
LPS_up	2.6e-08	170	1525	40	0.026	0.235	GO:0002366	leukocyte activation involved in immune response
LPS_up	2.67e-08	115	1525	32	0.021	0.278	GO:0042129	regulation of T cell proliferation
LPS_up	2.75e-08	66	1524	24	0.016	0.364	TF:M00054_0	Factor: NF-kappaB; motif: GGGAMTTYCC; match class: 0
LPS_up	2.75e-08	66	1524	24	0.016	0.364	TF:M00052_0	Factor: NF-kappaB (p65); motif: GGGRATTTCC; match class: 0
LPS_up	4.91e-08	92	1525	28	0.018	0.304	GO:0045580	regulation of T cell differentiation
LPS_up	5.04e-08	111	1525	31	0.02	0.279	GO:0097529	myeloid leukocyte migration
LPS_up	5.24e-08	58	1525	22	0.014	0.379	GO:0002824	positive regulation of adaptive immune response based on somatic recombination of immune receptors built from immunoglobulin superfamily domains
LPS_up	5.6e-08	69	1525	24	0.016	0.348	GO:0002286	T cell activation involved in immune response
LPS_up	6.3e-08	75	1525	25	0.016	0.333	GO:0097530	granulocyte migration
LPS_up	6.3e-08	75	1525	25	0.016	0.333	GO:0050729	positive regulation of inflammatory response
LPS_up	6.84e-08	39	1525	18	0.012	0.462	GO:0002292	T cell differentiation involved in immune response
LPS_up	7.21e-08	119	1525	32	0.021	0.269	GO:0002703	regulation of leukocyte mediated immunity
LPS_up	8.1e-08	100	1525	29	0.019	0.29	GO:0051250	negative regulation of lymphocyte activation
LPS_up	8.23e-08	295	1525	55	0.036	0.186	GO:0098552	side of membrane
LPS_up	8.54e-08	54	1525	21	0.014	0.389	GO:0031341	regulation of cell killing
LPS_up	8.75e-08	49	1525	20	0.013	0.408	GO:0002709	regulation of T cell mediated immunity
LPS_up	9.74e-08	127	1525	33	0.022	0.26	GO:0050866	negative regulation of cell activation
LPS_up	9.88e-08	57	1523	22	0.014	0.386	KEGG:04621	NOD-like receptor signaling pathway
LPS_up	1.12e-07	71	1525	24	0.016	0.338	GO:0071621	granulocyte chemotaxis
LPS_up	1.21e-07	77	1525	25	0.016	0.325	GO:0002687	positive regulation of leukocyte migration
LPS_up	1.33e-07	45	1525	19	0.012	0.422	GO:0031663	lipopolysaccharide-mediated signaling pathway
LPS_up	1.46e-07	157	1525	37	0.024	0.236	GO:2001236	regulation of extrinsic apoptotic signaling pathway
LPS_up	1.49e-07	291	1525	54	0.035	0.186	GO:0050900	leukocyte migration
LPS_up	1.68e-07	61	1525	22	0.014	0.361	GO:0002821	positive regulation of adaptive immune response
LPS_up	1.68e-07	61	1525	22	0.014	0.361	GO:0042108	positive regulation of cytokine biosynthetic process
LPS_up	1.69e-07	17	1525	12	0.008	0.706	GO:0048020	CCR chemokine receptor binding
LPS_up	2.03e-07	110	1525	30	0.02	0.273	GO:0034142	toll-like receptor 4 signaling pathway
LPS_up	2.32e-07	104	1525	29	0.019	0.279	GO:0002685	regulation of leukocyte migration
LPS_up	2.59e-07	111	1525	30	0.02	0.27	GO:0050663	cytokine secretion
LPS_up	2.61e-07	667	1525	94	0.062	0.141	GO:0045859	regulation of protein kinase activity
LPS_up	2.67e-07	37	1525	17	0.011	0.459	GO:0002287	alpha-beta T cell activation involved in immune response
LPS_up	2.67e-07	37	1525	17	0.011	0.459	GO:0002293	alpha-beta T cell differentiation involved in immune response
LPS_up	2.73e-07	262	1525	50	0.033	0.191	GO:0097193	intrinsic apoptotic signaling pathway
LPS_up	2.94e-07	348	1525	60	0.039	0.172	GO:0051223	regulation of protein transport
LPS_up	3.01e-07	86	1525	26	0.017	0.302	GO:0034138	toll-like receptor 3 signaling pathway
LPS_up	3.16e-07	42	1525	18	0.012	0.429	GO:0032611	interleukin-1 beta production
LPS_up	3.31e-07	47	1525	19	0.012	0.404	GO:0032612	interleukin-1 production
LPS_up	3.57e-07	91	1524	27	0.018	0.297	TF:M00054_1	Factor: NF-kappaB; motif: GGGAMTTYCC; match class: 1
LPS_up	3.84e-07	404	1525	66	0.043	0.163	GO:0070201	regulation of establishment of protein localization
LPS_up	3.99e-07	29	1525	15	0.01	0.517	GO:0001914	regulation of T cell mediated cytotoxicity
LPS_up	4.14e-07	75	1525	24	0.016	0.32	GO:0001909	leukocyte mediated cytotoxicity
LPS_up	4.24e-07	703	1525	97	0.064	0.138	GO:0043549	regulation of kinase activity
LPS_up	5.28e-07	577	1525	84	0.055	0.146	GO:0000165	MAPK cascade
LPS_up	5.4e-07	389	1525	64	0.042	0.165	GO:0097285	cell-type specific apoptotic process
LPS_up	5.64e-07	15	1525	11	0.007	0.733	GO:0035456	response to interferon-beta
LPS_up	5.7e-07	727	1525	99	0.065	0.136	GO:0051338	regulation of transferase activity
LPS_up	7.51e-07	71	1525	23	0.015	0.324	GO:2000106	regulation of leukocyte apoptotic process
LPS_up	8.3e-07	592	1525	85	0.056	0.144	GO:0023014	signal transduction by phosphorylation
LPS_up	8.89e-07	63	1523	22	0.014	0.349	KEGG:04623	Cytosolic DNA-sensing pathway
LPS_up	9.45e-07	643	1525	90	0.059	0.14	GO:0042330	taxis
LPS_up	9.45e-07	643	1525	90	0.059	0.14	GO:0006935	chemotaxis
LPS_up	9.55e-07	300	1524	55	0.036	0.183	TF:M00772_4	Factor: IRF; motif: BNCRSTTTCANTTYY; match class: 4
LPS_up	1.03e-06	72	1525	23	0.015	0.319	GO:0045621	positive regulation of lymphocyte differentiation
LPS_up	1.04e-06	35	1525	16	0.01	0.457	GO:0097028	dendritic cell differentiation
LPS_up	1.04e-06	35	1525	16	0.01	0.457	GO:0002294	CD4-positive, alpha-beta T cell differentiation involved in immune response
LPS_up	1.04e-06	35	1525	16	0.01	0.457	GO:0042093	T-helper cell differentiation
LPS_up	1.05e-06	585	1525	84	0.055	0.144	GO:0045597	positive regulation of cell differentiation
LPS_up	1.06e-06	117	1525	30	0.02	0.256	GO:0002285	lymphocyte activation involved in immune response
LPS_up	1.06e-06	117	1525	30	0.02	0.256	GO:0002695	negative regulation of leukocyte activation
LPS_up	1.07e-06	97	1525	27	0.018	0.278	GO:0060759	regulation of response to cytokine stimulus
LPS_up	1.2e-06	91	1525	26	0.017	0.286	GO:0001959	regulation of cytokine-mediated signaling pathway
LPS_up	1.21e-06	40	1525	17	0.011	0.425	GO:0032652	regulation of interleukin-1 production
LPS_up	1.22e-06	471	1525	72	0.047	0.153	GO:0033674	positive regulation of kinase activity
LPS_up	1.23e-06	61	1525	21	0.014	0.344	GO:0002708	positive regulation of lymphocyte mediated immunity
LPS_up	1.27e-06	111	1525	29	0.019	0.261	GO:1902107	positive regulation of leukocyte differentiation
LPS_up	1.32e-06	54	1523	20	0.013	0.37	KEGG:05134	Legionellosis
LPS_up	1.34e-06	125	1525	31	0.02	0.248	GO:2001235	positive regulation of apoptotic signaling pathway
LPS_up	1.4e-06	73	1525	23	0.015	0.315	GO:0042102	positive regulation of T cell proliferation
LPS_up	1.46e-06	128	1518	30	0.02	0.234	REAC:109581	Apoptosis
LPS_up	1.5e-06	56	1525	20	0.013	0.357	GO:1990266	neutrophil migration
LPS_up	1.5e-06	56	1525	20	0.013	0.357	GO:0030593	neutrophil chemotaxis
LPS_up	1.57e-06	27	1525	14	0.009	0.519	GO:0050691	regulation of defense response to virus by host
LPS_up	1.62e-06	782	1525	103	0.068	0.132	GO:0032940	secretion by cell
LPS_up	1.7e-06	484	1525	73	0.048	0.151	GO:0051347	positive regulation of transferase activity
LPS_up	1.71e-06	87	1523	26	0.017	0.299	KEGG:04210	Apoptosis
LPS_up	1.71e-06	87	1523	26	0.017	0.299	KEGG:05323	Rheumatoid arthritis
LPS_up	1.75e-06	36	1525	16	0.01	0.444	GO:0032651	regulation of interleukin-1 beta production
LPS_up	1.9e-06	74	1525	23	0.015	0.311	GO:0070555	response to interleukin-1
LPS_up	1.91e-06	46	1525	18	0.012	0.391	GO:0043367	CD4-positive, alpha-beta T cell differentiation
LPS_up	2.03e-06	448	1525	69	0.045	0.154	GO:0045860	positive regulation of protein kinase activity
LPS_up	2.16e-06	149	1525	34	0.022	0.228	GO:0001818	negative regulation of cytokine production
LPS_up	2.18e-06	219	1525	43	0.028	0.196	GO:0009897	external side of plasma membrane
LPS_up	2.44e-06	63	1525	21	0.014	0.333	GO:0002705	positive regulation of leukocyte mediated immunity
LPS_up	2.52e-06	220	1525	43	0.028	0.195	GO:0001664	G-protein coupled receptor binding
LPS_up	3.08e-06	896	1525	113	0.074	0.126	GO:0046903	secretion
LPS_up	3.29e-06	472	1525	71	0.047	0.15	GO:0032880	regulation of protein localization
LPS_up	4.09e-06	145	1525	33	0.022	0.228	GO:0050708	regulation of protein secretion
LPS_up	4.32e-06	48	1525	18	0.012	0.375	GO:0001910	regulation of leukocyte mediated cytotoxicity
LPS_up	4.61e-06	193	1524	40	0.026	0.207	TF:M00772_3	Factor: IRF; motif: BNCRSTTTCANTTYY; match class: 3
LPS_up	4.65e-06	38	1525	16	0.01	0.421	GO:0032729	positive regulation of interferon-gamma production
LPS_up	4.65e-06	38	1525	16	0.01	0.421	GO:0002711	positive regulation of T cell mediated immunity
LPS_up	5.52e-06	259	1525	47	0.031	0.181	GO:0018108	peptidyl-tyrosine phosphorylation
LPS_up	5.53e-06	84	1525	24	0.016	0.286	GO:0006919	activation of cysteine-type endopeptidase activity involved in apoptotic process
LPS_up	6.03e-06	78	1525	23	0.015	0.295	GO:0032640	tumor necrosis factor production
LPS_up	6.03e-06	78	1525	23	0.015	0.295	GO:0032680	regulation of tumor necrosis factor production
LPS_up	6.12e-06	896	1525	112	0.073	0.125	GO:0023057	negative regulation of signaling
LPS_up	6.22e-06	25	1525	13	0.009	0.52	GO:0001916	positive regulation of T cell mediated cytotoxicity
LPS_up	6.85e-06	133	1525	31	0.02	0.233	GO:0002274	myeloid leukocyte activation
LPS_up	7.15e-06	261	1525	47	0.031	0.18	GO:0018212	peptidyl-tyrosine modification
LPS_up	7.36e-06	39	1525	16	0.01	0.41	GO:0032755	positive regulation of interleukin-6 production
LPS_up	7.86e-06	763	1525	99	0.065	0.13	GO:1901698	response to nitrogen compound
LPS_up	7.92e-06	70	1523	22	0.014	0.314	KEGG:04622	RIG-I-like receptor signaling pathway
LPS_up	8.02e-06	560	1525	79	0.052	0.141	GO:0001944	vasculature development
LPS_up	8.11e-06	92	1525	25	0.016	0.272	GO:0050707	regulation of cytokine secretion
LPS_up	8.31e-06	134	1525	31	0.02	0.231	GO:0007259	JAK-STAT cascade
LPS_up	8.69e-06	67	1525	21	0.014	0.313	GO:0002688	regulation of leukocyte chemotaxis
LPS_up	8.82e-06	196	1525	39	0.026	0.199	GO:2000116	regulation of cysteine-type endopeptidase activity
LPS_up	8.82e-06	76	1523	23	0.015	0.303	KEGG:05133	Pertussis
LPS_up	9.31e-06	50	1525	18	0.012	0.36	GO:0035710	CD4-positive, alpha-beta T cell activation
LPS_down	1.01e-09	259	1113	45	0.04	0.174	GO:0005096	GTPase activator activity
LPS_down	3.14e-09	674	1113	80	0.072	0.119	GO:0007264	small GTPase mediated signal transduction
LPS_down	7.14e-09	305	1113	48	0.043	0.157	GO:0030695	GTPase regulator activity
LPS_down	1.5e-08	322	1113	49	0.044	0.152	GO:0060589	nucleoside-triphosphatase regulator activity
LPS_down	6.28e-07	416	1113	54	0.049	0.13	GO:0051056	regulation of small GTPase mediated signal transduction
LPS_down	1.69e-06	120	1110	23	0.021	0.192	REAC:194315	Signaling by Rho GTPases
LPS_down	1.69e-06	120	1110	23	0.021	0.192	REAC:194840	Rho GTPase cycle
LPS_down	2.6e-06	291	1113	42	0.038	0.144	GO:0050900	leukocyte migration
LPS_down	4.29e-06	426	1113	53	0.048	0.124	GO:0008047	enzyme activator activity
LPS_down	8.97e-06	303	1113	42	0.038	0.139	GO:0031252	cell leading edge
IPSDM_up	5.64e-47	844	2080	231	0.111	0.274	GO:0072359	circulatory system development
IPSDM_up	5.64e-47	844	2080	231	0.111	0.274	GO:0072358	cardiovascular system development
IPSDM_up	3.05e-45	368	2080	140	0.067	0.38	GO:0030198	extracellular matrix organization
IPSDM_up	4.46e-45	369	2080	140	0.067	0.379	GO:0043062	extracellular structure organization
IPSDM_up	1.5e-40	977	2080	241	0.116	0.247	GO:0016477	cell migration
IPSDM_up	5.29e-40	560	2080	170	0.082	0.304	GO:0001944	vasculature development
IPSDM_up	2.52e-36	839	2080	211	0.101	0.251	GO:0009887	organ morphogenesis
IPSDM_up	4.89e-36	534	2080	159	0.076	0.298	GO:0001568	blood vessel development
IPSDM_up	2.96e-34	362	2080	124	0.06	0.343	GO:0031012	extracellular matrix
IPSDM_up	1.61e-32	527	2080	152	0.073	0.288	GO:0048729	tissue morphogenesis
IPSDM_up	4.85e-32	925	2080	216	0.104	0.234	GO:0048646	anatomical structure formation involved in morphogenesis
IPSDM_up	8.03e-32	319	2080	112	0.054	0.351	GO:0005578	proteinaceous extracellular matrix
IPSDM_up	1.47e-31	441	2080	135	0.065	0.306	GO:0001501	skeletal system development
IPSDM_up	4.16e-31	467	2080	139	0.067	0.298	GO:0048514	blood vessel morphogenesis
IPSDM_up	2.04e-29	697	2080	175	0.084	0.251	GO:0022603	regulation of anatomical structure morphogenesis
IPSDM_up	2.92e-28	576	2080	153	0.074	0.266	GO:0051270	regulation of cellular component movement
IPSDM_up	1.32e-27	483	2080	136	0.065	0.282	GO:0030334	regulation of cell migration
IPSDM_up	2.5e-27	509	2080	140	0.067	0.275	GO:2000145	regulation of cell motility
IPSDM_up	2.73e-27	768	2080	182	0.087	0.237	GO:0000904	cell morphogenesis involved in differentiation
IPSDM_up	3.61e-26	557	2080	146	0.07	0.262	GO:0040012	regulation of locomotion
IPSDM_up	9.11e-26	421	2080	122	0.059	0.29	GO:0002009	morphogenesis of an epithelium
IPSDM_up	6.27e-25	452	2080	126	0.061	0.279	GO:0016337	cell-cell adhesion
IPSDM_up	1.34e-24	387	2080	114	0.055	0.295	GO:0001525	angiogenesis
IPSDM_up	5.23e-24	485	2080	130	0.062	0.268	GO:0035295	tube development
IPSDM_up	8.55e-23	805	2080	178	0.086	0.221	GO:0051094	positive regulation of developmental process
IPSDM_up	1.03e-22	133	2080	60	0.029	0.451	GO:0044420	extracellular matrix part
IPSDM_up	1.26e-22	429	2080	118	0.057	0.275	GO:0007507	heart development
IPSDM_up	4.28e-21	963	2080	197	0.095	0.205	GO:0007167	enzyme linked receptor protein signaling pathway
IPSDM_up	2.8e-20	900	2080	186	0.089	0.207	GO:0010648	negative regulation of cell communication
IPSDM_up	5.28e-20	856	2080	179	0.086	0.209	GO:0009968	negative regulation of signal transduction
IPSDM_up	1.07e-19	896	2080	184	0.088	0.205	GO:0023057	negative regulation of signaling
IPSDM_up	1.59e-19	201	2080	71	0.034	0.353	GO:0003007	heart morphogenesis
IPSDM_up	3.29e-19	504	2080	124	0.06	0.246	GO:0061061	muscle structure development
IPSDM_up	5.72e-19	339	2080	96	0.046	0.283	GO:0035239	tube morphogenesis
IPSDM_up	1.85e-18	643	2080	144	0.069	0.224	GO:0042330	taxis
IPSDM_up	1.85e-18	643	2080	144	0.069	0.224	GO:0006935	chemotaxis
IPSDM_up	1.97e-18	827	2080	171	0.082	0.207	GO:0060429	epithelium development
IPSDM_up	5.09e-18	532	2080	126	0.061	0.237	GO:0048598	embryonic morphogenesis
IPSDM_up	7.98e-18	288	2080	85	0.041	0.295	GO:0050673	epithelial cell proliferation
IPSDM_up	8.45e-18	322	2080	91	0.044	0.283	GO:0060562	epithelial tube morphogenesis
IPSDM_up	1.6e-17	302	2080	87	0.042	0.288	GO:0001503	ossification
IPSDM_up	2.73e-17	404	2080	104	0.05	0.257	GO:0048568	embryonic organ development
IPSDM_up	4.2e-17	329	2080	91	0.044	0.277	GO:0016055	Wnt signaling pathway
IPSDM_up	7.78e-17	303	2080	86	0.041	0.284	GO:0001655	urogenital system development
IPSDM_up	8.06e-17	264	2080	79	0.038	0.299	GO:0072001	renal system development
IPSDM_up	1.54e-16	790	2080	161	0.077	0.204	GO:0031175	neuron projection development
IPSDM_up	2.17e-16	296	2080	84	0.04	0.284	GO:0040017	positive regulation of locomotion
IPSDM_up	2.44e-16	615	2080	135	0.065	0.22	GO:0048812	neuron projection morphogenesis
IPSDM_up	3e-16	603	2080	133	0.064	0.221	GO:0048667	cell morphogenesis involved in neuron differentiation
IPSDM_up	8.85e-16	198	2080	65	0.031	0.328	GO:0060070	canonical Wnt signaling pathway
IPSDM_up	1.03e-15	241	2080	73	0.035	0.303	GO:0050678	regulation of epithelial cell proliferation
IPSDM_up	1.04e-15	558	2080	125	0.06	0.224	GO:0061564	axon development
IPSDM_up	1.17e-15	539	2080	122	0.059	0.226	GO:0007409	axonogenesis
IPSDM_up	1.23e-15	275	2080	79	0.038	0.287	GO:0030335	positive regulation of cell migration
IPSDM_up	1.33e-15	281	2080	80	0.038	0.285	GO:2000147	positive regulation of cell motility
IPSDM_up	1.35e-15	807	2080	161	0.077	0.2	GO:0030054	cell junction
IPSDM_up	1.88e-15	170	2080	59	0.028	0.347	GO:0090130	tissue migration
IPSDM_up	2.13e-15	306	2080	84	0.04	0.275	GO:0030155	regulation of cell adhesion
IPSDM_up	2.47e-15	597	2080	130	0.062	0.218	GO:0043009	chordate embryonic development
IPSDM_up	2.65e-15	87	2079	40	0.019	0.46	KEGG:04512	ECM-receptor interaction
IPSDM_up	5.36e-15	287	2080	80	0.038	0.279	GO:0051272	positive regulation of cellular component movement
IPSDM_up	5.5e-15	657	2080	138	0.066	0.21	GO:0070848	response to growth factor
IPSDM_up	5.93e-15	603	2080	130	0.062	0.216	GO:0009792	embryo development ending in birth or egg hatching
IPSDM_up	8.69e-15	688	2080	142	0.068	0.206	GO:0005509	calcium ion binding
IPSDM_up	8.9e-15	206	2080	65	0.031	0.316	GO:0048705	skeletal system morphogenesis
IPSDM_up	9.41e-15	165	2080	57	0.027	0.345	GO:0090132	epithelium migration
IPSDM_up	9.41e-15	165	2080	57	0.027	0.345	GO:0010631	epithelial cell migration
IPSDM_up	1.15e-14	245	2080	72	0.035	0.294	GO:0001667	ameboidal cell migration
IPSDM_up	1.26e-14	176	2080	59	0.028	0.335	GO:0090092	regulation of transmembrane receptor protein serine/threonine kinase signaling pathway
IPSDM_up	1.42e-14	906	2080	172	0.083	0.19	GO:0048666	neuron development
IPSDM_up	1.69e-14	203	2080	64	0.031	0.315	GO:0061138	morphogenesis of a branching epithelium
IPSDM_up	1.83e-14	577	2080	125	0.06	0.217	GO:0008285	negative regulation of cell proliferation
IPSDM_up	3.3e-14	272	2080	76	0.037	0.279	GO:0048562	embryonic organ morphogenesis
IPSDM_up	4.22e-14	180	2080	59	0.028	0.328	GO:0060485	mesenchyme development
IPSDM_up	5e-14	95	2080	41	0.02	0.432	GO:0005604	basement membrane
IPSDM_up	5.38e-14	229	2080	68	0.033	0.297	GO:0061448	connective tissue development
IPSDM_up	5.94e-14	640	2080	133	0.064	0.208	GO:0071363	cellular response to growth factor stimulus
IPSDM_up	7.31e-14	293	2080	79	0.038	0.27	GO:0007178	transmembrane receptor protein serine/threonine kinase signaling pathway
IPSDM_up	7.49e-14	747	2080	148	0.071	0.198	GO:0008284	positive regulation of cell proliferation
IPSDM_up	7.76e-14	214	2080	65	0.031	0.304	GO:0001763	morphogenesis of a branching structure
IPSDM_up	9.35e-14	248	2080	71	0.034	0.286	GO:0031589	cell-substrate adhesion
IPSDM_up	1.14e-13	337	2080	86	0.041	0.255	GO:0007517	muscle organ development
IPSDM_up	1.16e-13	194	2080	61	0.029	0.314	GO:0060541	respiratory system development
IPSDM_up	1.38e-13	296	2080	79	0.038	0.267	GO:0048732	gland development
IPSDM_up	1.61e-13	208	2079	63	0.03	0.303	KEGG:04510	Focal adhesion
IPSDM_up	2.34e-13	155	2080	53	0.025	0.342	GO:2000027	regulation of organ morphogenesis
IPSDM_up	3.2e-13	759	2080	148	0.071	0.195	GO:0048858	cell projection morphogenesis
IPSDM_up	4.27e-13	162	2080	54	0.026	0.333	GO:0090287	regulation of cellular response to growth factor stimulus
IPSDM_up	5.48e-13	114	2080	44	0.021	0.386	GO:0032963	collagen metabolic process
IPSDM_up	6.95e-13	603	2080	125	0.06	0.207	GO:0060284	regulation of cell development
IPSDM_up	9.06e-13	120	2080	45	0.022	0.375	GO:0022617	extracellular matrix disassembly
IPSDM_up	1.21e-12	814	2080	154	0.074	0.189	GO:0007417	central nervous system development
IPSDM_up	1.31e-12	121	2080	45	0.022	0.372	GO:0044259	multicellular organismal macromolecule metabolic process
IPSDM_up	1.88e-12	122	2080	45	0.022	0.369	GO:0043542	endothelial cell migration
IPSDM_up	2.07e-12	775	2080	148	0.071	0.191	GO:0032990	cell part morphogenesis
IPSDM_up	2.28e-12	322	2080	81	0.039	0.252	GO:0060537	muscle tissue development
IPSDM_up	2.53e-12	585	2080	121	0.058	0.207	GO:0045597	positive regulation of cell differentiation
IPSDM_up	3.13e-12	559	2080	117	0.056	0.209	GO:0030029	actin filament-based process
IPSDM_up	4.39e-12	301	2080	77	0.037	0.256	GO:0005911	cell-cell junction
IPSDM_up	4.41e-12	382	2080	90	0.043	0.236	GO:0097485	neuron projection guidance
IPSDM_up	4.41e-12	382	2080	90	0.043	0.236	GO:0007411	axon guidance
IPSDM_up	4.45e-12	186	2080	57	0.027	0.306	GO:0051216	cartilage development
IPSDM_up	4.82e-12	474	2080	104	0.05	0.219	GO:0007423	sensory organ development
IPSDM_up	5.21e-12	203	2080	60	0.029	0.296	GO:0030111	regulation of Wnt signaling pathway
IPSDM_up	5.6e-12	358	2080	86	0.041	0.24	GO:0022604	regulation of cell morphogenesis
IPSDM_up	9.73e-12	533	2080	112	0.054	0.21	GO:0051960	regulation of nervous system development
IPSDM_up	1.03e-11	173	2080	54	0.026	0.312	GO:0048754	branching morphogenesis of an epithelial tube
IPSDM_up	1.31e-11	218	2080	62	0.03	0.284	GO:0001822	kidney development
IPSDM_up	1.35e-11	174	2080	54	0.026	0.31	GO:0030323	respiratory tube development
IPSDM_up	1.44e-11	662	2080	130	0.062	0.196	GO:0042060	wound healing
IPSDM_up	1.49e-11	143	2080	48	0.023	0.336	GO:0060828	regulation of canonical Wnt signaling pathway
IPSDM_up	1.93e-11	119	2080	43	0.021	0.361	GO:0010632	regulation of epithelial cell migration
IPSDM_up	2.04e-11	309	2080	77	0.037	0.249	GO:0014706	striated muscle tissue development
IPSDM_up	2.07e-11	139	2080	47	0.023	0.338	GO:0007156	homophilic cell adhesion
IPSDM_up	2.09e-11	134	2080	46	0.022	0.343	GO:0044236	multicellular organismal metabolic process
IPSDM_up	2.56e-11	171	2080	53	0.025	0.31	GO:0030324	lung development
IPSDM_up	3.31e-11	222	2080	62	0.03	0.279	GO:0034330	cell junction organization
IPSDM_up	3.97e-11	649	2080	127	0.061	0.196	GO:0051093	negative regulation of developmental process
IPSDM_up	5.15e-11	879	2080	158	0.076	0.18	GO:0071495	cellular response to endogenous stimulus
IPSDM_up	5.16e-11	117	2080	42	0.02	0.359	GO:0022612	gland morphogenesis
IPSDM_up	1.21e-10	105	2080	39	0.019	0.371	GO:0003206	cardiac chamber morphogenesis
IPSDM_up	1.35e-10	154	2079	48	0.023	0.312	KEGG:04390	Hippo signaling pathway
IPSDM_up	1.57e-10	189	2080	55	0.026	0.291	GO:0045216	cell-cell junction organization
IPSDM_up	1.74e-10	162	2080	50	0.024	0.309	GO:0050808	synapse organization
IPSDM_up	2.09e-10	152	2080	48	0.023	0.316	GO:0048738	cardiac muscle tissue development
IPSDM_up	2.14e-10	213	2080	59	0.028	0.277	GO:0071560	cellular response to transforming growth factor beta stimulus
IPSDM_up	2.41e-10	650	2080	125	0.06	0.192	GO:0051130	positive regulation of cellular component organization
IPSDM_up	2.48e-10	304	2080	74	0.036	0.243	GO:0048863	stem cell differentiation
IPSDM_up	2.67e-10	214	2080	59	0.028	0.276	GO:0071559	response to transforming growth factor beta
IPSDM_up	2.72e-10	122	2080	42	0.02	0.344	GO:0030178	negative regulation of Wnt signaling pathway
IPSDM_up	2.78e-10	81	2071	29	0.014	0.358	REAC:216083	Integrin cell surface interactions
IPSDM_up	2.99e-10	148	2080	47	0.023	0.318	GO:0001649	osteoblast differentiation
IPSDM_up	3.24e-10	192	2080	55	0.026	0.286	GO:1901342	regulation of vasculature development
IPSDM_up	3.63e-10	154	2080	48	0.023	0.312	GO:0048762	mesenchymal cell differentiation
IPSDM_up	3.68e-10	128	2080	43	0.021	0.336	GO:0072089	stem cell proliferation
IPSDM_up	5.53e-10	95	2080	36	0.017	0.379	GO:0034332	adherens junction organization
IPSDM_up	6.88e-10	242	2080	63	0.03	0.26	GO:0048864	stem cell development
IPSDM_up	7.65e-10	345	2079	79	0.038	0.229	KEGG:04151	PI3K-Akt signaling pathway
IPSDM_up	8.11e-10	141	2080	45	0.022	0.319	GO:0014031	mesenchymal cell development
IPSDM_up	9.42e-10	163	2080	49	0.024	0.301	GO:0030278	regulation of ossification
IPSDM_up	1.23e-09	70	2080	30	0.014	0.429	GO:0005201	extracellular matrix structural constituent
IPSDM_up	1.33e-09	122	2080	41	0.02	0.336	GO:0048706	embryonic skeletal system development
IPSDM_up	1.45e-09	50	2080	25	0.012	0.5	GO:0010463	mesenchymal cell proliferation
IPSDM_up	1.86e-09	113	2080	39	0.019	0.345	GO:0019838	growth factor binding
IPSDM_up	2.12e-09	183	2080	52	0.025	0.284	GO:0005539	glycosaminoglycan binding
IPSDM_up	2.45e-09	124	2080	41	0.02	0.331	GO:0003205	cardiac chamber development
IPSDM_up	2.52e-09	76	2080	31	0.015	0.408	GO:0010634	positive regulation of epithelial cell migration
IPSDM_up	2.54e-09	79	2072	33	0.016	0.418	HP:0000023	Inguinal hernia
IPSDM_up	3.34e-09	100	2080	36	0.017	0.36	GO:0045667	regulation of osteoblast differentiation
IPSDM_up	3.64e-09	86	2080	33	0.016	0.384	GO:0010594	regulation of endothelial cell migration
IPSDM_up	3.65e-09	174	2080	50	0.024	0.287	GO:0045765	regulation of angiogenesis
IPSDM_up	4.61e-09	82	2080	32	0.015	0.39	GO:0072091	regulation of stem cell proliferation
IPSDM_up	4.72e-09	525	2080	104	0.05	0.198	GO:0045596	negative regulation of cell differentiation
IPSDM_up	5.48e-09	148	2080	45	0.022	0.304	GO:0060560	developmental growth involved in morphogenesis
IPSDM_up	6.17e-09	211	2080	56	0.027	0.265	GO:0070161	anchoring junction
IPSDM_up	7.37e-09	637	2080	119	0.057	0.187	GO:0033993	response to lipid
IPSDM_up	8.82e-09	139	2080	43	0.021	0.309	GO:0030879	mammary gland development
IPSDM_up	9.09e-09	481	2080	97	0.047	0.202	GO:0030036	actin cytoskeleton organization
IPSDM_up	9.9e-09	184	2080	51	0.025	0.277	GO:1901681	sulfur compound binding
IPSDM_up	9.98e-09	858	2080	148	0.071	0.172	GO:0040007	growth
IPSDM_up	1.05e-08	611	2080	115	0.055	0.188	GO:0007420	brain development
IPSDM_up	1.07e-08	75	2080	30	0.014	0.4	GO:0030574	collagen catabolic process
IPSDM_up	1.34e-08	197	2080	53	0.025	0.269	GO:0034329	cell junction assembly
IPSDM_up	1.69e-08	95	2080	34	0.016	0.358	GO:0050680	negative regulation of epithelial cell proliferation
IPSDM_up	1.79e-08	63	2080	27	0.013	0.429	GO:2000648	positive regulation of stem cell proliferation
IPSDM_up	2.09e-08	86	2080	32	0.015	0.372	GO:0007416	synapse assembly
IPSDM_up	2.22e-08	331	2080	74	0.036	0.224	GO:0003002	regionalization
IPSDM_up	2.26e-08	91	2080	33	0.016	0.363	GO:0048704	embryonic skeletal system morphogenesis
IPSDM_up	2.34e-08	730	2080	130	0.062	0.178	GO:0008092	cytoskeletal protein binding
IPSDM_up	2.41e-08	106	2080	36	0.017	0.34	GO:0006024	glycosaminoglycan biosynthetic process
IPSDM_up	2.47e-08	194	2080	52	0.025	0.268	GO:0005912	adherens junction
IPSDM_up	3.27e-08	144	2080	43	0.021	0.299	GO:0050679	positive regulation of epithelial cell proliferation
IPSDM_up	3.29e-08	107	2080	36	0.017	0.336	GO:0006023	aminoglycan biosynthetic process
IPSDM_up	3.49e-08	78	2080	30	0.014	0.385	GO:0060021	palate development
IPSDM_up	3.78e-08	48	2080	23	0.011	0.479	GO:0060411	cardiac septum morphogenesis
IPSDM_up	3.81e-08	202	2080	53	0.025	0.262	GO:0009952	anterior/posterior pattern specification
IPSDM_up	4.59e-08	98	2080	34	0.016	0.347	GO:0090288	negative regulation of cellular response to growth factor stimulus
IPSDM_up	5.56e-08	227	2079	56	0.027	0.247	KEGG:05205	Proteoglycans in cancer
IPSDM_up	5.65e-08	84	2080	31	0.015	0.369	GO:0001837	epithelial to mesenchymal transition
IPSDM_up	5.83e-08	546	2072	109	0.053	0.2	HP:0011729	Abnormality of joint mobility
IPSDM_up	6.34e-08	680	2080	122	0.059	0.179	GO:1902533	positive regulation of intracellular signal transduction
IPSDM_up	8.07e-08	85	2080	31	0.015	0.365	GO:0090090	negative regulation of canonical Wnt signaling pathway
IPSDM_up	8.5e-08	105	2080	35	0.017	0.333	GO:0001657	ureteric bud development
IPSDM_up	8.91e-08	374	2080	79	0.038	0.211	GO:0003779	actin binding
IPSDM_up	9.15e-08	58	2080	25	0.012	0.431	GO:0005518	collagen binding
IPSDM_up	9.43e-08	301	2080	68	0.033	0.226	GO:0048589	developmental growth
IPSDM_up	1.04e-07	42	2080	21	0.01	0.5	GO:0030199	collagen fibril organization
IPSDM_up	1.17e-07	127	2079	38	0.018	0.299	KEGG:04360	Axon guidance
IPSDM_up	1.27e-07	336	2080	73	0.035	0.217	GO:0010563	negative regulation of phosphorus metabolic process
IPSDM_up	1.27e-07	336	2080	73	0.035	0.217	GO:0045936	negative regulation of phosphate metabolic process
IPSDM_up	1.52e-07	82	2080	30	0.014	0.366	GO:0044243	multicellular organismal catabolic process
IPSDM_up	1.54e-07	185	2080	49	0.024	0.265	GO:0007179	transforming growth factor beta receptor signaling pathway
IPSDM_up	1.78e-07	292	2080	66	0.032	0.226	GO:0042692	muscle cell differentiation
IPSDM_up	2.11e-07	146	2080	42	0.02	0.288	GO:0016331	morphogenesis of embryonic epithelium
IPSDM_up	2.28e-07	93	2080	32	0.015	0.344	GO:0045995	regulation of embryonic development
IPSDM_up	2.61e-07	56	2080	24	0.012	0.429	GO:0003151	outflow tract morphogenesis
IPSDM_up	2.67e-07	109	2079	34	0.016	0.312	KEGG:05146	Amoebiasis
IPSDM_up	2.69e-07	29	2080	17	0.008	0.586	GO:0017147	Wnt-protein binding
IPSDM_up	2.85e-07	194	2080	50	0.024	0.258	GO:0043583	ear development
IPSDM_up	2.96e-07	460	2080	90	0.043	0.196	GO:0007389	pattern specification process
IPSDM_up	3.14e-07	94	2080	32	0.015	0.34	GO:0005178	integrin binding
IPSDM_up	3.4e-07	115	2080	36	0.017	0.313	GO:0042476	odontogenesis
IPSDM_up	3.86e-07	788	2080	139	0.067	0.176	TF:M01073_3	Factor: HIC1; motif: NNNGGKTGCCCSNNNNNN; match class: 3
IPSDM_up	3.87e-07	80	2079	28	0.013	0.35	KEGG:04350	TGF-beta signaling pathway
IPSDM_up	4.06e-07	477	2080	92	0.044	0.193	GO:0050767	regulation of neurogenesis
IPSDM_up	4.11e-07	132	2080	39	0.019	0.295	GO:0060348	bone development
IPSDM_up	4.23e-07	66	2080	26	0.013	0.394	GO:0003279	cardiac septum development
IPSDM_up	4.25e-07	184	2080	48	0.023	0.261	GO:0042063	gliogenesis
IPSDM_up	4.47e-07	116	2080	36	0.017	0.31	GO:0030509	BMP signaling pathway
IPSDM_up	4.61e-07	285	2080	64	0.031	0.225	GO:0042326	negative regulation of phosphorylation
IPSDM_up	4.69e-07	53	2080	23	0.011	0.434	GO:0010595	positive regulation of endothelial cell migration
IPSDM_up	4.79e-07	161	2080	44	0.021	0.273	GO:0007160	cell-matrix adhesion
IPSDM_up	4.84e-07	37	2080	19	0.009	0.514	GO:0002053	positive regulation of mesenchymal cell proliferation
IPSDM_up	5e-07	312	2080	68	0.033	0.218	GO:0048545	response to steroid hormone
IPSDM_up	5.23e-07	228	2080	55	0.026	0.241	GO:0010769	regulation of cell morphogenesis involved in differentiation
IPSDM_up	5.83e-07	139	2080	40	0.019	0.288	GO:0008201	heparin binding
IPSDM_up	6.02e-07	128	2080	38	0.018	0.297	GO:0055123	digestive system development
IPSDM_up	6.05e-07	658	2080	116	0.056	0.176	GO:0014070	response to organic cyclic compound
IPSDM_up	6.05e-07	583	2080	106	0.051	0.182	GO:0051050	positive regulation of transport
IPSDM_up	6.35e-07	180	2080	47	0.023	0.261	GO:0040013	negative regulation of locomotion
IPSDM_up	7e-07	107	2080	34	0.016	0.318	GO:0004222	metalloendopeptidase activity
IPSDM_up	7.66e-07	193	2080	49	0.024	0.254	GO:0010720	positive regulation of cell development
IPSDM_up	8.38e-07	50	2080	22	0.011	0.44	GO:0050840	extracellular matrix binding
IPSDM_up	9.22e-07	68	2080	26	0.013	0.382	GO:0030510	regulation of BMP signaling pathway
IPSDM_up	9.26e-07	42	2080	20	0.01	0.476	GO:0010464	regulation of mesenchymal cell proliferation
IPSDM_up	1e-06	103	2080	33	0.016	0.32	GO:0090101	negative regulation of transmembrane receptor protein serine/threonine kinase signaling pathway
IPSDM_up	1.02e-06	442	2080	86	0.041	0.195	GO:0044087	regulation of cellular component biogenesis
IPSDM_up	1.13e-06	83	2080	29	0.014	0.349	GO:2000736	regulation of stem cell differentiation
IPSDM_up	1.15e-06	55	2080	23	0.011	0.418	GO:0002040	sprouting angiogenesis
IPSDM_up	1.15e-06	55	2080	23	0.011	0.418	GO:0061035	regulation of cartilage development
IPSDM_up	1.42e-06	99	2080	32	0.015	0.323	GO:0045766	positive regulation of angiogenesis
IPSDM_up	1.55e-06	89	2080	30	0.014	0.337	GO:0002062	chondrocyte differentiation
IPSDM_up	1.58e-06	237	2071	46	0.022	0.194	REAC:109582	Hemostasis
IPSDM_up	1.79e-06	294	2080	64	0.031	0.218	GO:0048608	reproductive structure development
IPSDM_up	1.87e-06	144	2080	40	0.019	0.278	GO:0035107	appendage morphogenesis
IPSDM_up	1.87e-06	144	2080	40	0.019	0.278	GO:0035108	limb morphogenesis
IPSDM_up	1.96e-06	150	2080	41	0.02	0.273	GO:0030336	negative regulation of cell migration
IPSDM_up	2.13e-06	122	2080	36	0.017	0.295	GO:0035113	embryonic appendage morphogenesis
IPSDM_up	2.13e-06	122	2080	36	0.017	0.295	GO:0030326	embryonic limb morphogenesis
IPSDM_up	2.39e-06	296	2080	64	0.031	0.216	GO:0061458	reproductive system development
IPSDM_up	2.44e-06	151	2080	41	0.02	0.272	GO:0045785	positive regulation of cell adhesion
IPSDM_up	2.49e-06	303	2080	65	0.031	0.215	GO:0001654	eye development
IPSDM_up	2.49e-06	303	2080	65	0.031	0.215	GO:0031252	cell leading edge
IPSDM_up	2.6e-06	212	2080	51	0.025	0.241	GO:0051146	striated muscle cell differentiation
IPSDM_up	2.86e-06	238	2080	55	0.026	0.231	GO:0001933	negative regulation of protein phosphorylation
IPSDM_up	3.12e-06	118	2080	35	0.017	0.297	GO:0048565	digestive tract development
IPSDM_up	3.23e-06	62	2080	24	0.012	0.387	GO:0008013	beta-catenin binding
IPSDM_up	3.33e-06	896	2080	144	0.069	0.161	GO:0046903	secretion
IPSDM_up	3.34e-06	25	2071	13	0.006	0.52	REAC:382054	PDGF binds to extracellular matrix proteins
IPSDM_up	3.56e-06	541	2080	98	0.047	0.181	GO:0045202	synapse
IPSDM_up	3.61e-06	97	2080	31	0.015	0.32	GO:0003231	cardiac ventricle development
IPSDM_up	3.7e-06	163	2072	45	0.022	0.276	HP:0001382	Joint hypermobility
IPSDM_up	3.83e-06	159	2080	42	0.02	0.264	GO:0051271	negative regulation of cellular component movement
IPSDM_up	4.27e-06	45	2080	20	0.01	0.444	GO:0005913	cell-cell adherens junction
IPSDM_up	4.41e-06	401	2072	83	0.04	0.207	HP:0000765	Abnormality of the thorax
IPSDM_up	4.63e-06	154	2080	41	0.02	0.266	GO:2000146	negative regulation of cell motility
IPSDM_up	4.7e-06	160	2080	42	0.02	0.263	GO:0010001	glial cell differentiation
IPSDM_up	4.75e-06	829	2080	135	0.065	0.163	GO:0060341	regulation of cellular localization
IPSDM_up	4.78e-06	98	2080	31	0.015	0.316	GO:0017015	regulation of transforming growth factor beta receptor signaling pathway
IPSDM_up	5.41e-06	392	2080	77	0.037	0.196	GO:0003013	circulatory system process
IPSDM_up	5.5e-06	329	2079	67	0.032	0.204	KEGG:05200	Pathways in cancer
IPSDM_up	6.07e-06	269	2080	59	0.028	0.219	GO:0032970	regulation of actin filament-based process
IPSDM_up	6.11e-06	330	2080	68	0.033	0.206	GO:0003012	muscle system process
IPSDM_up	6.44e-06	577	2080	102	0.049	0.177	GO:0000165	MAPK cascade
IPSDM_up	7.27e-06	20	2080	13	0.006	0.65	GO:0042813	Wnt-activated receptor activity
IPSDM_up	7.56e-06	55	2080	22	0.011	0.4	GO:0042733	embryonic digit morphogenesis
IPSDM_up	8.87e-06	285	2080	61	0.029	0.214	GO:0006936	muscle contraction
IPSDM_up	8.9e-06	60	2080	23	0.011	0.383	GO:0048645	organ formation
IPSDM_up	8.92e-06	588	2080	103	0.05	0.175	GO:0051240	positive regulation of multicellular organismal process
IPSDM_up	9.3e-06	14	2072	11	0.005	0.786	HP:0002647	Aortic dissection
IPSDM_up	9.53e-06	918	2080	145	0.07	0.158	GO:0001932	regulation of protein phosphorylation
IPSDM_up	9.91e-06	390	2080	76	0.037	0.195	GO:0008015	blood circulation
IPSDM_down	8.13e-28	684	897	104	0.116	0.152	GO:0002684	positive regulation of immune system process
IPSDM_down	4.58e-26	844	897	114	0.127	0.135	GO:0045087	innate immune response
IPSDM_down	5.05e-24	771	897	105	0.117	0.136	GO:0050776	regulation of immune response
IPSDM_down	9.79e-22	591	897	87	0.097	0.147	GO:0002252	immune effector process
IPSDM_down	1.97e-21	501	897	79	0.088	0.158	GO:0050778	positive regulation of immune response
IPSDM_down	2.55e-18	90	897	32	0.036	0.356	GO:0003823	antigen binding
IPSDM_down	3.07e-18	35	897	22	0.025	0.629	KEGG:05330	Allograft rejection
IPSDM_down	9.54e-18	675	897	87	0.097	0.129	GO:0043207	response to external biotic stimulus
IPSDM_down	9.54e-18	675	897	87	0.097	0.129	GO:0051707	response to other organism
IPSDM_down	1.2e-17	704	897	89	0.099	0.126	GO:0009607	response to biotic stimulus
IPSDM_down	1.25e-17	295	897	55	0.061	0.186	GO:0098552	side of membrane
IPSDM_down	1.42e-17	452	897	69	0.077	0.153	GO:0000323	lytic vacuole
IPSDM_down	1.42e-17	452	897	69	0.077	0.153	GO:0005764	lysosome
IPSDM_down	3.94e-17	203	897	45	0.05	0.222	GO:0002449	lymphocyte mediated immunity
IPSDM_down	4.04e-17	251	897	50	0.056	0.199	GO:0002250	adaptive immune response
IPSDM_down	4.55e-17	213	897	46	0.051	0.216	GO:0002460	adaptive immune response based on somatic recombination of immune receptors built from immunoglobulin superfamily domains
IPSDM_down	1.27e-16	74	897	28	0.031	0.378	GO:0060333	interferon-gamma-mediated signaling pathway
IPSDM_down	2.17e-16	117	897	34	0.038	0.291	GO:0034341	response to interferon-gamma
IPSDM_down	3.67e-16	26	897	18	0.02	0.692	GO:0042611	MHC protein complex
IPSDM_down	4.12e-16	97	897	31	0.035	0.32	GO:0071346	cellular response to interferon-gamma
IPSDM_down	4.63e-16	37	897	21	0.023	0.568	KEGG:05332	Graft-versus-host disease
IPSDM_down	1.54e-15	504	897	70	0.078	0.139	GO:0005773	vacuole
IPSDM_down	5.89e-15	491	897	68	0.076	0.138	GO:0071345	cellular response to cytokine stimulus
IPSDM_down	7.95e-15	41	897	21	0.023	0.512	KEGG:04940	Type I diabetes mellitus
IPSDM_down	3.11e-14	371	897	57	0.064	0.154	GO:0019221	cytokine-mediated signaling pathway
IPSDM_down	3.82e-14	250	897	46	0.051	0.184	GO:0002443	leukocyte mediated immunity
IPSDM_down	4.11e-14	588	897	74	0.082	0.126	GO:0034097	response to cytokine
IPSDM_down	4.68e-14	54	897	23	0.026	0.426	KEGG:05150	Staphylococcus aureus infection
IPSDM_down	1.47e-13	420	897	60	0.067	0.143	GO:0002253	activation of immune response
IPSDM_down	3.47e-13	70	897	25	0.028	0.357	KEGG:04612	Antigen processing and presentation
IPSDM_down	4.1e-13	380	897	56	0.062	0.147	GO:0042110	T cell activation
IPSDM_down	1.28e-12	50	897	21	0.023	0.42	KEGG:05320	Autoimmune thyroid disease
IPSDM_down	3.45e-12	156	897	34	0.038	0.218	GO:0006959	humoral immune response
IPSDM_down	6.59e-12	219	897	40	0.045	0.183	GO:0009897	external side of plasma membrane
IPSDM_down	8.38e-12	620	897	72	0.08	0.116	GO:0045321	leukocyte activation
IPSDM_down	1.24e-11	528	897	65	0.072	0.123	GO:0046649	lymphocyte activation
IPSDM_down	2.17e-11	837	897	86	0.096	0.103	GO:0001775	cell activation
IPSDM_down	2.34e-11	26	897	15	0.017	0.577	GO:0098576	lumenal side of membrane
IPSDM_down	2.34e-11	26	897	15	0.017	0.577	GO:0098553	lumenal side of endoplasmic reticulum membrane
IPSDM_down	2.34e-11	26	897	15	0.017	0.577	GO:0071556	integral component of lumenal side of endoplasmic reticulum membrane
IPSDM_down	2.46e-11	152	897	34	0.038	0.224	KEGG:04145	Phagosome
IPSDM_down	2.65e-11	367	897	52	0.058	0.142	GO:0002757	immune response-activating signal transduction
IPSDM_down	5.69e-11	37	897	17	0.019	0.459	GO:0012507	ER to Golgi transport vesicle membrane
IPSDM_down	1.18e-10	368	897	51	0.057	0.139	GO:0002694	regulation of leukocyte activation
IPSDM_down	1.57e-10	396	897	53	0.059	0.134	GO:0002521	leukocyte differentiation
IPSDM_down	1.77e-10	476	897	59	0.066	0.124	GO:0002764	immune response-regulating signaling pathway
IPSDM_down	1.93e-10	264	897	42	0.047	0.159	GO:0002697	regulation of immune effector process
IPSDM_down	1.93e-10	323	897	47	0.052	0.146	GO:0051249	regulation of lymphocyte activation
IPSDM_down	2.11e-10	56	897	20	0.022	0.357	KEGG:05416	Viral myocarditis
IPSDM_down	2.39e-10	413	897	54	0.06	0.131	GO:0009617	response to bacterium
IPSDM_down	4.72e-10	381	897	51	0.057	0.134	GO:0098542	defense response to other organism
IPSDM_down	5.78e-10	345	897	48	0.054	0.139	GO:0044437	vacuolar part
IPSDM_down	6.09e-10	545	897	63	0.07	0.116	GO:0009986	cell surface
IPSDM_down	6.85e-10	26	897	14	0.016	0.538	GO:0042605	peptide antigen binding
IPSDM_down	7.17e-10	398	897	52	0.058	0.131	GO:0050865	regulation of cell activation
IPSDM_down	7.48e-10	42	897	17	0.019	0.405	GO:0030134	ER to Golgi transport vesicle
IPSDM_down	7.69e-10	87	897	24	0.027	0.276	KEGG:05323	Rheumatoid arthritis
IPSDM_down	1.22e-09	255	897	40	0.045	0.157	GO:0050867	positive regulation of cell activation
IPSDM_down	1.36e-09	233	897	38	0.042	0.163	GO:0019882	antigen processing and presentation
IPSDM_down	1.49e-09	245	897	39	0.043	0.159	GO:0002696	positive regulation of leukocyte activation
IPSDM_down	1.78e-09	191	897	34	0.038	0.178	GO:0048002	antigen processing and presentation of peptide antigen
IPSDM_down	2.82e-09	227	897	37	0.041	0.163	GO:0051251	positive regulation of lymphocyte activation
IPSDM_down	3.39e-09	174	897	32	0.036	0.184	GO:0050870	positive regulation of T cell activation
IPSDM_down	5.2e-09	243	897	38	0.042	0.156	GO:0050863	regulation of T cell activation
IPSDM_down	5.95e-09	292	897	42	0.047	0.144	REAC:168256	Signaling in Immune system
IPSDM_down	7.54e-09	54	897	18	0.02	0.333	GO:0031341	regulation of cell killing
IPSDM_down	1.79e-08	559	897	61	0.068	0.109	GO:0006954	inflammatory response
IPSDM_down	1.81e-08	174	897	31	0.035	0.178	GO:0002478	antigen processing and presentation of exogenous peptide antigen
IPSDM_down	3.43e-08	99	897	23	0.026	0.232	GO:0001906	cell killing
IPSDM_down	5.23e-08	181	897	31	0.035	0.171	GO:0019884	antigen processing and presentation of exogenous antigen
IPSDM_down	6.3e-08	288	897	40	0.045	0.139	GO:0009615	response to virus
IPSDM_down	7e-08	121	897	25	0.028	0.207	GO:0002699	positive regulation of immune effector process
IPSDM_down	7.74e-08	112	897	24	0.027	0.214	GO:0016064	immunoglobulin mediated immune response
IPSDM_down	9.7e-08	15	897	10	0.011	0.667	GO:0042613	MHC class II protein complex
IPSDM_down	1.02e-07	95	897	22	0.025	0.232	GO:0002706	regulation of lymphocyte mediated immunity
IPSDM_down	1.16e-07	183	897	32	0.036	0.175	KEGG:05168	Herpes simplex infection
IPSDM_down	1.4e-07	115	897	24	0.027	0.209	GO:0019724	B cell mediated immunity
IPSDM_down	1.76e-07	224	897	34	0.038	0.152	GO:0002429	immune response-activating cell surface receptor signaling pathway
IPSDM_down	1.98e-07	9	897	8	0.009	0.889	GO:0002480	antigen processing and presentation of exogenous peptide antigen via MHC class I, TAP-independent
IPSDM_down	2.65e-07	44	897	15	0.017	0.341	KEGG:04672	Intestinal immune network for IgA production
IPSDM_down	2.97e-07	119	897	24	0.027	0.202	GO:0002703	regulation of leukocyte mediated immunity
IPSDM_down	3.66e-07	142	897	27	0.03	0.19	KEGG:04514	Cell adhesion molecules (CAMs)
IPSDM_down	3.67e-07	101	897	22	0.025	0.218	GO:0002822	regulation of adaptive immune response based on somatic recombination of immune receptors built from immunoglobulin superfamily domains
IPSDM_down	6.98e-07	611	897	61	0.068	0.1	GO:0030097	hemopoiesis
IPSDM_down	7.04e-07	521	897	55	0.061	0.106	GO:0031347	regulation of defense response
IPSDM_down	7.08e-07	46	897	15	0.017	0.326	GO:0031343	positive regulation of cell killing
IPSDM_down	7.46e-07	61	897	17	0.019	0.279	GO:0002455	humoral immune response mediated by circulating immunoglobulin
IPSDM_down	9.6e-07	70	897	18	0.02	0.257	GO:0002456	T cell mediated immunity
IPSDM_down	1.04e-06	239	897	34	0.038	0.142	GO:0005765	lysosomal membrane
IPSDM_down	1.19e-06	107	897	22	0.025	0.206	GO:0030176	integral component of endoplasmic reticulum membrane
IPSDM_down	1.2e-06	107	897	22	0.025	0.206	REAC:198933	Immunoregulatory interactions between a Lymphoid and a non-Lymphoid cell
IPSDM_down	1.4e-06	48	897	15	0.017	0.312	GO:0001910	regulation of leukocyte mediated cytotoxicity
IPSDM_down	1.57e-06	686	897	65	0.072	0.095	GO:0002520	immune system development
IPSDM_down	1.7e-06	64	897	17	0.019	0.266	GO:0006956	complement activation
IPSDM_down	1.71e-06	207	897	31	0.035	0.15	GO:0051607	defense response to virus
IPSDM_down	1.74e-06	564	897	57	0.064	0.101	GO:0032101	regulation of response to external stimulus
IPSDM_down	2.09e-06	110	897	22	0.025	0.2	GO:0002819	regulation of adaptive immune response
IPSDM_down	2.56e-06	647	897	62	0.069	0.096	GO:0048534	hematopoietic or lymphoid organ development
IPSDM_down	2.6e-06	36	897	13	0.014	0.361	GO:0001913	T cell mediated cytotoxicity
IPSDM_down	2.74e-06	199	897	30	0.033	0.151	GO:1902105	regulation of leukocyte differentiation
IPSDM_down	3.25e-06	75	897	18	0.02	0.24	GO:0001909	leukocyte mediated cytotoxicity
IPSDM_down	3.36e-06	11	897	8	0.009	0.727	GO:0042612	MHC class I protein complex
IPSDM_down	3.36e-06	11	897	8	0.009	0.727	GO:0032395	MHC class II receptor activity
IPSDM_down	4.13e-06	85	897	19	0.021	0.224	GO:0072376	protein activation cascade
IPSDM_down	4.25e-06	114	897	22	0.025	0.193	GO:0031227	intrinsic component of endoplasmic reticulum membrane
IPSDM_down	5.04e-06	21	897	10	0.011	0.476	REAC:202165	Phosphorylation of ITAM motifs in CD3 complexes
IPSDM_down	5.04e-06	21	897	10	0.011	0.476	REAC:202291	Activation of Lck
IPSDM_down	6.41e-06	523	897	53	0.059	0.101	GO:0001816	cytokine production
IPSDM_down	7.4e-06	123	897	23	0.026	0.187	KEGG:04142	Lysosome
IPSDM_down	8.84e-06	272	897	35	0.039	0.129	GO:0005774	vacuolar membrane
IPSDM_down	8.86e-06	22	897	10	0.011	0.455	REAC:202214	Dephosphorylation of Lck-pY505 by CD45
IPSDM_down	8.86e-06	22	897	10	0.011	0.455	REAC:202307	Change of PKC theta conformation
IPSDM_down	8.86e-06	22	897	10	0.011	0.455	REAC:202430	Translocation of ZAP-70 to Immunological synapse
IPSDM_down	8.86e-06	22	897	10	0.011	0.455	REAC:202168	Phosphorylation of ZAP-70 by Lck
IPSDM_down	8.86e-06	22	897	10	0.011	0.455	REAC:202344	Recruitment of ZAP-70 to phosphorylated ITAMs
IPSDM_down	8.86e-06	22	897	10	0.011	0.455	REAC:202174	Activation of ZAP-70
IPSDM_down	9.04e-06	71	897	17	0.019	0.239	KEGG:05140	Leishmaniasis
IPSDM_down	9.71e-06	12	897	8	0.009	0.667	GO:0019883	antigen processing and presentation of endogenous antigen

## Sheet: Table S3
Supplementary Table S3: Fold-changes of all LPS-responsive genes in MDMs and IPSDMs
MDM - log2 fold change to LPS in MDMs
iPSDM - log2 fold change to LPS in IPSDMs
direction - direction of change, either up in both, down in both or opposite direction between MDMs and IPSDMs
gene_id - Ensembl_74 gene id
interaction - yes means siginificant difference in LPS response between MDMs and IPSDMs.
MDM	iPSDM	direction	gene_id	gene_name	interaction
8.75295	9.86078	up	ENSG00000078081	LAMP3	no
9.21351	9.38869	up	ENSG00000117090	SLAMF1	no
10.6777	9.9916	up	ENSG00000131203	IDO1	no
8.49782	7.62439	up	ENSG00000172183	ISG20	no
6.69471	8.40018	up	ENSG00000161570	CCL5	no
10.8185	9.30795	up	ENSG00000102794	IRG1	yes
5.50346	7.69229	up	ENSG00000136689	IL1RN	yes
6.81203	8.54866	up	ENSG00000136244	IL6	no
6.97781	8.17423	up	ENSG00000196092	PAX5	no
9.59202	8.64216	up	ENSG00000169248	CXCL11	no
5.65604	6.18757	up	ENSG00000134470	IL15RA	no
8.00804	9.30483	up	ENSG00000240907	BX255923.3	no
7.37814	7.61802	up	ENSG00000162654	GBP4	no
3.90812	4.85569	up	ENSG00000168394	TAP1	no
5.15616	6.40268	up	ENSG00000184979	USP18	no
7.06522	8.58047	up	ENSG00000169245	CXCL10	no
8.52818	6.97183	up	ENSG00000154099	DNAAF1	no
6.65461	6.80829	up	ENSG00000121858	TNFSF10	no
8.84538	8.7424	up	ENSG00000234394	RP11-561O23.5	no
4.29287	4.7875	up	ENSG00000163874	ZC3H12A	no
6.05659	7.36236	up	ENSG00000251230	RP11-701P16.5	no
2.59773	2.85273	up	ENSG00000204267	TAP2	no
7.01918	8.97718	up	ENSG00000050730	TNIP3	no
9.20176	7.19561	up	ENSG00000197272	IL27	yes
3.32887	6.02909	up	ENSG00000106701	FSD1L	yes
7.02705	5.79267	up	ENSG00000154451	GBP5	yes
5.17024	5.81955	up	ENSG00000161133	USP41	no
3.30682	4.6145	up	ENSG00000139597	N4BP2L1	no
8.53106	7.58244	up	ENSG00000261618	RP11-79H23.3	no
3.84341	3.48595	up	ENSG00000155287	SLC25A28	no
3.13468	3.68274	up	ENSG00000140853	NLRC5	no
4.01232	6.62993	up	ENSG00000166523	CLEC4E	yes
9.83325	6.11406	up	ENSG00000100678	SLC8A3	yes
6.77649	6.15626	up	ENSG00000120217	CD274	no
3.57869	3.55609	up	ENSG00000138035	PNPT1	no
6.01664	5.69596	up	ENSG00000128284	APOL3	no
4.93228	5.07828	up	ENSG00000138646	HERC5	no
8.05524	8.95478	up	ENSG00000108342	CSF3	no
4.34547	3.82746	up	ENSG00000116663	FBXO6	no
2.73318	2.3925	up	ENSG00000100226	GTPBP1	no
8.55927	8.98762	up	ENSG00000113302	IL12B	no
4.62415	4.14913	up	ENSG00000108771	DHX58	no
4.09982	6.06739	up	ENSG00000110944	IL23A	no
5.81854	7.66045	up	ENSG00000064886	CHI3L2	no
8.182	8.1553	up	ENSG00000171509	RXFP1	no
6.85028	6.88551	up	ENSG00000010030	ETV7	no
4.88263	3.64347	up	ENSG00000163644	PPM1K	yes
8.77411	6.35645	up	ENSG00000157111	TMEM171	yes
7.093	5.58007	up	ENSG00000166165	CKB	no
3.22102	3.38903	up	ENSG00000165806	CASP7	no
7.53091	4.8297	up	ENSG00000140511	HAPLN3	yes
6.54352	6.76803	up	ENSG00000026751	SLAMF7	no
6.87624	5.65155	up	ENSG00000117228	GBP1	no
3.92049	4.26211	up	ENSG00000221963	APOL6	no
4.98618	7.61207	up	ENSG00000108700	CCL8	no
3.14159	2.60932	up	ENSG00000136816	TOR1B	no
7.43936	4.72938	up	ENSG00000184557	SOCS3	yes
2.12516	2.73829	up	ENSG00000123609	NMI	no
7.26096	8.45969	up	ENSG00000138755	CXCL9	no
7.11293	4.93759	up	ENSG00000185338	SOCS1	yes
5.96299	9.08268	up	ENSG00000115009	CCL20	no
4.93341	5.35032	up	ENSG00000235750	KIAA0040	no
6.38779	5.49419	up	ENSG00000166016	ABTB2	no
-6.77439	-4.31773	down	ENSG00000122547	EEPD1	yes
5.21749	5.62719	up	ENSG00000104432	IL7	no
6.81058	7.27784	up	ENSG00000159166	LAD1	no
3.62916	3.18149	up	ENSG00000198355	PIM3	no
5.79668	5.15735	up	ENSG00000163666	HESX1	no
5.8602	6.71754	up	ENSG00000111012	CYP27B1	no
3.68766	3.09703	up	ENSG00000196116	TDRD7	no
3.10796	2.98906	up	ENSG00000178685	PARP10	no
3.76375	3.05838	up	ENSG00000125733	TRIP10	no
3.75865	3.33382	up	ENSG00000068079	IFI35	no
4.17704	3.59742	up	ENSG00000101017	CD40	no
-5.37719	-4.64131	down	ENSG00000151117	TMEM86A	no
6.71805	8.57489	up	ENSG00000227917	RP11-143M1.3	no
6.83547	5.87617	up	ENSG00000108387	2004-09-01	no
3.11084	7.90318	up	ENSG00000115008	IL1A	yes
3.47358	4.11931	up	ENSG00000234883	MIR155HG	no
10.2218	6.45428	up	ENSG00000121380	BCL2L14	yes
1.86184	2.49292	up	ENSG00000133639	BTG1	no
4.48685	5.44059	up	ENSG00000056558	TRAF1	no
4.19488	4.93591	up	ENSG00000162645	GBP2	no
4.13968	3.37714	up	ENSG00000109756	RAPGEF2	no
4.0521	4.6131	up	ENSG00000115267	IFIH1	no
5.11697	6.91629	up	ENSG00000128271	ADORA2A	no
4.32676	4.68419	up	ENSG00000183486	MX2	no
-4.94004	-4.50235	down	ENSG00000075240	GRAMD4	no
3.59848	2.91713	up	ENSG00000170581	STAT2	no
4.60049	4.38181	up	ENSG00000229644	NAMPTL	no
7.63558	4.30205	up	ENSG00000123685	BATF3	yes
4.09768	6.23042	up	ENSG00000110848	CD69	no
3.8484	4.15291	up	ENSG00000111331	OAS3	no
5.91784	4.91752	up	ENSG00000243649	CFB	no
-3.06212	-3.80383	down	ENSG00000145569	FAM105A	no
7.93313	5.00236	up	ENSG00000152766	ANKRD22	yes
8.14435	4.04705	up	ENSG00000104213	PDGFRL	yes
3.42822	3.84613	up	ENSG00000137628	DDX60	no
4.49865	4.65492	up	ENSG00000168062	BATF2	no
5.83285	6.92781	up	ENSG00000134321	RSAD2	no
4.81399	3.76732	up	ENSG00000170525	PFKFB3	no
4.92898	5.20164	up	ENSG00000130589	HELZ2	no
3.47625	3.19693	up	ENSG00000110047	EHD1	no
3.84083	3.73311	up	ENSG00000056972	TRAF3IP2	no
5.14955	6.20103	up	ENSG00000135114	OASL	no
4.45484	5.37004	up	ENSG00000004468	CD38	no
-4.42215	-3.87643	down	ENSG00000147443	DOK2	no
4.2047	4.40294	up	ENSG00000138166	DUSP5	no
2.56584	2.31661	up	ENSG00000100911	PSME2	no
4.33198	5.85937	up	ENSG00000006075	CCL3	no
3.05233	2.50052	up	ENSG00000002549	LAP3	no
3.46336	3.61583	up	ENSG00000145901	TNIP1	no
3.40714	3.43561	up	ENSG00000135899	SP110	no
3.6619	4.65982	up	ENSG00000177409	SAMD9L	no
4.74834	4.14539	up	ENSG00000138642	HERC6	no
4.95672	5.46497	up	ENSG00000107201	DDX58	no
5.41863	6.27951	up	ENSG00000211689	TRGC1	no
4.91204	3.77072	up	ENSG00000183484	GPR132	no
2.67051	3.7328	up	ENSG00000152778	IFIT5	no
3.32628	3.49488	up	ENSG00000197536	C5orf56	no
5.08604	6.39306	up	ENSG00000091137	SLC26A4	no
2.20146	1.80546	up	ENSG00000196396	PTPN1	no
4.38688	4.24699	up	ENSG00000105835	NAMPT	no
5.21736	4.65517	up	ENSG00000187608	ISG15	no
2.3152	1.78863	up	ENSG00000125826	RBCK1	no
8.13918	4.48438	up	ENSG00000137571	SLCO5A1	yes
4.5547	3.24264	up	ENSG00000089351	GRAMD1A	yes
-2.37539	-2.36844	down	ENSG00000103365	GGA2	no
3.69885	4.55059	up	ENSG00000164136	IL15	no
4.964	5.70886	up	ENSG00000129277	CCL4	no
3.0706	3.35345	up	ENSG00000124201	ZNFX1	no
7.23822	6.22307	up	ENSG00000123610	TNFAIP6	no
6.43185	3.94975	up	ENSG00000185885	IFITM1	yes
4.02808	3.45264	up	ENSG00000125347	IRF1	no
3.33477	4.08083	up	ENSG00000010818	HIVEP2	no
-2.37296	-2.15722	down	ENSG00000040933	INPP4A	no
6.33666	7.74976	up	ENSG00000126353	CCR7	no
2.63029	3.60951	up	ENSG00000135604	STX11	no
2.80838	3.88872	up	ENSG00000117091	CD48	no
4.53436	5.05	up	ENSG00000101187	SLCO4A1	no
4.99133	8.6261	up	ENSG00000136688	IL36G	no
2.71656	7.04464	up	ENSG00000145777	TSLP	yes
6.38778	6.13564	up	ENSG00000185433	LINC00158	no
2.4768	2.09857	up	ENSG00000172936	MYD88	no
3.67581	4.55696	up	ENSG00000136634	IL10	no
2.83512	5.20477	up	ENSG00000023445	BIRC3	no
5.75926	4.86807	up	ENSG00000128383	APOBEC3A	no
4.12766	6.19038	up	ENSG00000133101	CCNA1	no
1.97173	3.05787	up	ENSG00000110218	PANX1	no
-3.89262	-4.55602	down	ENSG00000101695	RNF125	no
3.57559	2.8733	up	ENSG00000188313	PLSCR1	no
3.56529	2.88416	up	ENSG00000175354	PTPN2	no
5.35144	4.83001	up	ENSG00000131979	GCH1	no
3.09119	2.18117	up	ENSG00000173786	CNP	no
-4.09604	-3.82319	down	ENSG00000152804	HHEX	no
6.57122	4.54961	up	ENSG00000172817	CYP7B1	yes
1.96113	2.69956	up	ENSG00000126561	STAT5A	no
5.06979	5.42279	up	ENSG00000119917	IFIT3	no
3.79406	3.7952	up	ENSG00000133106	EPSTI1	no
4.41871	4.90531	up	ENSG00000156206	C15orf26	no
2.85982	2.02685	up	ENSG00000155363	MOV10	no
2.07498	2.88693	up	ENSG00000111912	NCOA7	no
3.49997	3.02549	up	ENSG00000158470	B4GALT5	no
5.86839	3.50232	up	ENSG00000133392	MYH11	yes
2.47763	1.69255	up	ENSG00000173039	RELA	no
2.616	2.10386	up	ENSG00000117360	PRPF3	no
4.32263	3.5043	up	ENSG00000182541	LIMK2	no
7.23662	5.59403	up	ENSG00000205436	EXOC3L4	no
7.38428	5.39786	up	ENSG00000167034	NKX3-1	no
2.98577	3.42222	up	ENSG00000173193	PARP14	no
2.48826	2.72	up	ENSG00000121060	TRIM25	no
6.86554	6.22356	up	ENSG00000267596	CCL15	no
2.35396	2.54037	up	ENSG00000021355	SERPINB1	no
-3.45392	-4.49223	down	ENSG00000133056	PIK3C2B	no
4.5543	2.79005	up	ENSG00000144655	CSRNP1	yes
3.53246	3.43186	up	ENSG00000173821	RNF213	no
3.7557	2.8534	up	ENSG00000239713	APOBEC3G	no
3.42852	3.93336	up	ENSG00000136514	RTP4	no
3.82578	7.2821	up	ENSG00000182782	HCAR2	no
1.47844	1.5323	up	ENSG00000013364	MVP	no
3.9282	4.36536	up	ENSG00000121594	CD80	no
1.86855	2.93749	up	ENSG00000106785	TRIM14	no
3.33928	6.13988	up	ENSG00000065320	NTN1	no
-3.00234	-3.12036	down	ENSG00000158717	RNF166	no
-0.270138	3.75491	opposite	ENSG00000135111	TBX3	yes
-4.3309	-4.09735	down	ENSG00000153208	MERTK	no
2.96303	2.88515	up	ENSG00000038210	PI4K2B	no
-3.35669	-2.38235	down	ENSG00000105875	WDR91	no
3.44745	3.93842	up	ENSG00000185215	TNFAIP2	no
4.54026	6.78652	up	ENSG00000227191	TRGC2	no
-4.28973	-2.34305	down	ENSG00000197852	FAM212B	yes
4.8321	4.7838	up	ENSG00000119508	NR4A3	no
6.11855	5.70499	up	ENSG00000267737	AC061992.2	no
2.96002	4.89332	up	ENSG00000140379	BCL2A1	no
4.53364	4.7053	up	ENSG00000157601	MX1	no
2.37544	1.9426	up	ENSG00000136874	STX17	no
4.05122	3.3576	up	ENSG00000179241	LDLRAD3	no
2.65289	2.98286	up	ENSG00000090339	ICAM1	no
2.4126	2.69167	up	ENSG00000138496	PARP9	no
6.05762	4.52911	up	ENSG00000168685	IL7R	no
4.24809	4.24444	up	ENSG00000232810	TNF	no
4.78144	6.21703	up	ENSG00000119922	IFIT2	no
4.07876	3.36557	up	ENSG00000184588	PDE4B	no
5.25854	3.33418	up	ENSG00000122643	NT5C3A	yes
2.64193	2.09107	up	ENSG00000060491	OGFR	no
4.47026	2.99675	up	ENSG00000116514	RNF19B	yes
3.24869	5.19432	up	ENSG00000105855	ITGB8	no
2.74176	2.41346	up	ENSG00000196954	CASP4	no
5.89965	4.43204	up	ENSG00000165379	LRFN5	no
-4.944	-4.61626	down	ENSG00000171659	GPR34	no
1.56824	1.92221	up	ENSG00000127666	TICAM1	no
2.7881	6.0724	up	ENSG00000178860	MSC	no
3.74058	3.39301	up	ENSG00000128335	APOL2	no
4.5782	4.29865	up	ENSG00000134326	CMPK2	no
4.68511	3.53699	up	ENSG00000172738	TMEM217	no
3.3535	3.87218	up	ENSG00000132530	XAF1	no
6.91622	3.89733	up	ENSG00000137757	CASP5	yes
1.79084	1.28726	up	ENSG00000132670	PTPRA	no
2.5426	2.00635	up	ENSG00000137200	CMTR1	no
2.33416	4.50706	up	ENSG00000151726	ACSL1	no
2.97166	2.16193	up	ENSG00000146425	DYNLT1	no
4.92075	5.10813	up	ENSG00000125538	IL1B	no
2.72744	3.01856	up	ENSG00000184898	RBM43	no
4.91308	5.03476	up	ENSG00000196684	HSH2D	no
5.94686	5.06853	up	ENSG00000124256	ZBP1	no
3.92738	3.97944	up	ENSG00000111335	OAS2	no
2.82118	4.59194	up	ENSG00000178752	FAM132B	no
1.64698	1.89639	up	ENSG00000112941	PAPD7	no
7.13294	5.51301	up	ENSG00000124479	NDP	no
3.77501	2.43518	up	ENSG00000013374	NUB1	yes
2.84258	1.99335	up	ENSG00000102871	TRADD	no
6.36155	4.96507	up	ENSG00000153898	MCOLN2	no
2.55897	2.45237	up	ENSG00000136147	PHF11	no
4.06487	3.11219	up	ENSG00000170542	SERPINB9	no
2.50153	2.61708	up	ENSG00000120539	MASTL	no
1.37498	1.63292	up	ENSG00000231925	TAPBP	no
2.43487	2.62983	up	ENSG00000163840	DTX3L	no
-3.73244	-3.69738	down	ENSG00000187808	SOWAHD	no
5.98174	4.6941	up	ENSG00000035720	STAP1	no
2.66861	3.51708	up	ENSG00000153094	BCL2L11	no
-2.12396	-1.94315	down	ENSG00000185361	TNFAIP8L1	no
2.81831	2.69377	up	ENSG00000130813	C19orf66	no
4.69476	5.56321	up	ENSG00000205020	CCL4L1	no
3.99507	3.6612	up	ENSG00000140105	WARS	no
5.74692	5.52338	up	ENSG00000188676	IDO2	no
1.69446	1.51484	up	ENSG00000151748	SAV1	no
2.95034	3.1718	up	ENSG00000026508	CD44	no
-2.942	-3.15948	down	ENSG00000175866	BAIAP2	no
2.14449	1.95125	up	ENSG00000174749	C4orf32	no
5.83549	4.73719	up	ENSG00000143333	RGS16	no
2.48197	3.51881	up	ENSG00000115919	KYNU	no
3.24013	3.94582	up	ENSG00000205413	SAMD9	no
3.01368	7.38796	up	ENSG00000115607	IL18RAP	no
5.94206	3.32033	up	ENSG00000105559	PLEKHA4	yes
2.85326	2.46908	up	ENSG00000162290	DCP1A	no
2.28144	3.56601	up	ENSG00000138821	SLC39A8	no
-2.78728	-2.53982	down	ENSG00000114796	KLHL24	no
2.24124	2.74369	up	ENSG00000196371	FUT4	no
4.0918	3.48566	up	ENSG00000148926	ADM	no
-2.74121	-2.0228	down	ENSG00000148158	SNX30	no
-3.99376	-3.10509	down	ENSG00000153071	DAB2	no
5.85571	3.9366	up	ENSG00000174837	EMR1	yes
4.5103	5.50081	up	ENSG00000230647	AC022816.2	no
2.86489	2.72537	up	ENSG00000055332	EIF2AK2	no
2.8878	1.52645	up	ENSG00000130202	PVRL2	yes
-4.82071	-6.57624	down	ENSG00000186188	FFAR4	no
-4.2029	-3.88594	down	ENSG00000245848	CEBPA	no
4.54271	4.5386	up	ENSG00000172575	RASGRP1	no
2.4938	1.68934	up	ENSG00000138385	SSB	no
-2.18374	-2.5924	down	ENSG00000164088	PPM1M	no
5.19018	5.6692	up	ENSG00000172602	RND1	no
2.49759	2.94277	up	ENSG00000059378	PARP12	no
3.01848	6.21307	up	ENSG00000255398	HCAR3	no
2.5589	1.46381	up	ENSG00000168610	STAT3	yes
2.52	1.9267	up	ENSG00000086061	DNAJA1	no
-1.24607	-1.55898	down	ENSG00000078674	PCM1	no
2.7059	2.15992	up	ENSG00000115159	GPD2	no
2.1331	1.64705	up	ENSG00000132792	CTNNBL1	no
2.70668	3.33956	up	ENSG00000077150	NFKB2	no
4.65147	5.45492	up	ENSG00000197262	CCL4L2	no
3.91417	3.5871	up	ENSG00000125731	SH2D3A	no
-1.83113	-1.54621	down	ENSG00000160007	ARHGAP35	no
2.77534	2.90101	up	ENSG00000152784	PRDM8	no
-2.848	-4.32118	down	ENSG00000140368	PSTPIP1	no
4.51189	4.39869	up	ENSG00000180616	SSTR2	no
-2.37668	-2.20861	down	ENSG00000146083	RNF44	no
-4.70261	-4.42435	down	ENSG00000171657	GPR82	no
2.41437	4.56392	up	ENSG00000204642	HLA-F	no
-3.34548	-4.52151	down	ENSG00000133246	PRAM1	no
-3.42622	-4.47208	down	ENSG00000107719	PALD1	no
5.28099	5.08427	up	ENSG00000249173	RP11-701P16.4	no
1.94727	1.3424	up	ENSG00000065427	KARS	no
5.9314	3.31965	up	ENSG00000151014	CCRN4L	yes
3.02569	2.98021	up	ENSG00000104312	RIPK2	no
3.28392	3.75166	up	ENSG00000221949	C12orf61	no
2.88558	2.93721	up	ENSG00000184014	DENND5A	no
3.64459	2.79441	up	ENSG00000140464	PML	no
3.88125	4.92022	up	ENSG00000226979	LTA	no
2.98935	2.50551	up	ENSG00000117475	BLZF1	no
2.15332	1.55414	up	ENSG00000065491	TBC1D22B	no
5.82913	2.92599	up	ENSG00000149798	CDC42EP2	yes
9.97019	4.60775	up	ENSG00000164920	OSR2	yes
2.49883	2.58809	up	ENSG00000145779	TNFAIP8	no
2.8926	3.62096	up	ENSG00000086300	SNX10	no
1.50398	2.29434	up	ENSG00000137767	SQRDL	no
-1.85887	-2.40897	down	ENSG00000127220	ABHD8	no
-2.37255	-2.50984	down	ENSG00000146376	ARHGAP18	no
3.11208	3.69322	up	ENSG00000137393	RNF144B	no
-0.728492	-2.72218	down	ENSG00000174004	NRROS	yes
3.91259	5.87191	up	ENSG00000117594	HSD11B1	no
-3.36856	-2.52427	down	ENSG00000136044	APPL2	no
2.3057	4.12256	up	ENSG00000181381	DDX60L	no
6.32778	5.71533	up	ENSG00000129988	LBP	no
3.55993	4.00303	up	ENSG00000118503	TNFAIP3	no
2.20482	1.88622	up	ENSG00000171223	JUNB	no
2.01815	1.64921	up	ENSG00000234127	TRIM26	no
5.73838	4.38981	up	ENSG00000125726	CD70	no
-2.92859	-4.1577	down	ENSG00000118308	LRMP	no
-1.33417	-3.71325	down	ENSG00000074706	IPCEF1	yes
-1.6844	-2.3536	down	ENSG00000120594	PLXDC2	no
3.03513	3.7484	up	ENSG00000240065	PSMB9	no
6.41098	3.98631	up	ENSG00000188820	FAM26F	yes
4.31074	4.73969	up	ENSG00000185745	IFIT1	no
-2.62539	-2.4046	down	ENSG00000010322	NISCH	no
2.57944	2.03167	up	ENSG00000120526	NUDCD1	no
4.3315	5.50527	up	ENSG00000011590	ZBTB32	no
-2.0839	-2.85213	down	ENSG00000081189	MEF2C	no
-2.51079	-2.60741	down	ENSG00000130517	PGPEP1	no
1.13826	3.43295	up	ENSG00000134070	IRAK2	yes
6.00469	3.99196	up	ENSG00000163568	AIM2	yes
4.44541	3.92348	up	ENSG00000105246	EBI3	no
9.21816	3.52057	up	ENSG00000172724	CCL19	yes
-3.85175	-2.17946	down	ENSG00000135723	FHOD1	yes
2.92403	3.22639	up	ENSG00000146457	WTAP	no
2.47408	1.95474	up	ENSG00000120910	PPP3CC	no
-0.366959	-2.5242	down	ENSG00000172578	KLHL6	yes
1.76494	2.49303	up	ENSG00000116711	PLA2G4A	no
3.33739	2.82983	up	ENSG00000101460	MAP1LC3A	no
-3.92172	-3.90344	down	ENSG00000134242	PTPN22	no
-4.34836	-5.50046	down	ENSG00000261795	RP11-90P13.1	no
-1.64907	-2.28516	down	ENSG00000189319	FAM53B	no
2.16704	1.65317	up	ENSG00000100219	XBP1	no
2.90169	3.31616	up	ENSG00000089127	OAS1	no
8.35128	3.98231	up	ENSG00000111537	IFNG	yes
-2.56419	-3.56065	down	ENSG00000104903	LYL1	no
-2.99136	-3.88437	down	ENSG00000185669	SNAI3	no
2.20935	2.13964	up	ENSG00000025708	TYMP	no
1.9848	2.27662	up	ENSG00000204264	PSMB8	no
3.79668	5.99381	up	ENSG00000256515	CCL3L3	no
2.86258	3.18711	up	ENSG00000137965	IFI44	no
3.22004	3.29562	up	ENSG00000130940	CASZ1	no
2.97935	3.24574	up	ENSG00000173559	NABP1	no
1.41193	2.21996	up	ENSG00000140406	MESDC1	no
-4.54327	-3.44551	down	ENSG00000226137	BAIAP2-AS1	no
2.49029	2.60293	up	ENSG00000155324	GRAMD3	no
1.86155	3.12647	up	ENSG00000109320	NFKB1	no
2.93419	2.20163	up	ENSG00000104320	NBN	no
-2.76348	-3.40265	down	ENSG00000069424	KCNAB2	no
2.41771	2.61438	up	ENSG00000115415	STAT1	no
4.36774	5.02354	up	ENSG00000125430	HS3ST3B1	no
-1.34231	-1.15767	down	ENSG00000186111	PIP5K1C	no
3.00483	4.69347	up	ENSG00000123689	G0S2	no
2.85838	3.18051	up	ENSG00000131042	LILRB2	no
4.82737	2.64109	up	ENSG00000180817	PPA1	yes
6.45114	4.29	up	ENSG00000162897	FCAMR	yes
2.38299	2.61166	up	ENSG00000196839	ADA	no
5.80588	4.17097	up	ENSG00000088881	EBF4	no
7.55419	4.67561	up	ENSG00000187513	GJA4	yes
3.07753	3.09376	up	ENSG00000135842	FAM129A	no
0.082451	-2.76691	opposite	ENSG00000106948	AKNA	yes
-2.49118	-4.22949	down	ENSG00000148483	TMEM236	no
-3.39381	-2.82118	down	ENSG00000103066	PLA2G15	no
1.86308	1.10474	up	ENSG00000113583	C5orf15	no
5.84327	5.4535	up	ENSG00000166527	CLEC4D	no
-1.74681	-1.28908	down	ENSG00000130939	UBE4B	no
4.8998	3.44006	up	ENSG00000197461	PDGFA	no
3.95085	3.38463	up	ENSG00000185507	IRF7	no
6.22435	2.89531	up	ENSG00000131459	GFPT2	yes
-2.53037	-4.21554	down	ENSG00000184040	TMEM236	no
1.92262	4.74196	up	ENSG00000179294	C17orf96	yes
-2.7748	-2.48406	down	ENSG00000163590	PPM1L	no
-2.66407	-2.95182	down	ENSG00000154122	ANKH	no
-4.03267	-2.865	down	ENSG00000106415	GLCCI1	no
1.47809	1.52595	up	ENSG00000170142	UBE2E1	no
3.5786	6.12104	up	ENSG00000205021	CCL3L1	no
0.921255	1.41064	up	ENSG00000162783	IER5	no
5.66107	5.58246	up	ENSG00000144119	C1QL2	no
5.49416	2.98601	up	ENSG00000138378	STAT4	yes
5.21817	6.14841	up	ENSG00000084734	GCKR	no
3.53069	2.77069	up	ENSG00000114127	XRN1	no
-4.31343	-4.62667	down	ENSG00000175262	C1orf127	no
-0.548667	-2.99865	down	ENSG00000198879	SFMBT2	yes
2.83264	3.6192	up	ENSG00000104972	LILRB1	no
-1.97716	-3.4132	down	ENSG00000129422	MTUS1	no
6.50124	5.19833	up	ENSG00000253891	RP11-203E8.1	no
1.43495	4.19454	up	ENSG00000235531	RP11-383H13.1	yes
2.45532	1.57761	up	ENSG00000106605	BLVRA	no
3.43552	2.89525	up	ENSG00000156587	UBE2L6	no
-2.24284	-1.70183	down	ENSG00000116604	MEF2D	no
1.08433	1.8331	up	ENSG00000242247	ARFGAP3	no
-2.26602	-2.42792	down	ENSG00000108840	HDAC5	no
-1.21533	-4.58438	down	ENSG00000134830	C5AR2	yes
0.700941	2.82773	up	ENSG00000204261	TAPSAR1	yes
2.35135	3.49444	up	ENSG00000136052	SLC41A2	no
2.06997	5.09302	up	ENSG00000165474	GJB2	no
2.66596	4.74495	up	ENSG00000175093	SPSB4	no
2.62004	4.7848	up	ENSG00000166920	C15orf48	no
3.18497	2.64599	up	ENSG00000128394	APOBEC3F	no
4.36117	6.62684	up	ENSG00000267712	RP11-456O19.4	no
3.94781	4.3491	up	ENSG00000224460	RP11-439L18.2	no
-5.65822	-5.76736	down	ENSG00000004799	PDK4	no
3.57542	2.60311	up	ENSG00000132274	TRIM22	no
2.53497	1.97749	up	ENSG00000160710	ADAR	no
2.35184	1.81243	up	ENSG00000137947	GTF2B	no
3.86235	2.74696	up	ENSG00000146278	PNRC1	no
6.82076	3.05588	up	ENSG00000151364	KCTD14	yes
-3.49706	-2.50374	down	ENSG00000125089	SH3TC1	no
1.7053	3.0694	up	ENSG00000175040	CHST2	no
-2.00356	-1.9745	down	ENSG00000130560	UBAC1	no
-2.14484	-2.29407	down	ENSG00000099308	MAST3	no
3.09026	2.46234	up	ENSG00000135148	TRAFD1	no
2.32913	3.64506	up	ENSG00000133401	PDZD2	no
-4.75353	-3.64205	down	ENSG00000076351	SLC46A1	no
2.84346	3.49635	up	ENSG00000169855	ROBO1	no
2.98092	3.82176	up	ENSG00000226091	LINC00937	no
-3.74212	-2.45017	down	ENSG00000114770	ABCC5	yes
4.75073	3.73204	up	ENSG00000272016	RP11-215G15.5	no
-1.80252	-1.71234	down	ENSG00000155099	TMEM55A	no
-3.89827	-4.40809	down	ENSG00000128594	LRRC4	no
-1.64234	-1.30157	down	ENSG00000099331	MYO9B	no
5.39514	3.8925	up	ENSG00000073756	PTGS2	no
1.42362	2.322	up	ENSG00000037897	METTL1	no
2.80394	5.42415	up	ENSG00000105509	HAS1	no
3.33521	2.76234	up	ENSG00000102524	TNFSF13B	no
-3.39606	-2.491	down	ENSG00000164048	ZNF589	no
-2.04108	-4.089	down	ENSG00000101096	NFATC2	no
-3.88656	-3.0063	down	ENSG00000121933	ADORA3	no
-4.56271	-3.72526	down	ENSG00000188060	RAB42	no
2.95729	2.72679	up	ENSG00000152229	PSTPIP2	no
2.6924	5.53172	up	ENSG00000205755	CRLF2	no
2.87701	3.64571	up	ENSG00000122035	RASL11A	no
1.95567	2.55272	up	ENSG00000162729	IGSF8	no
1.97783	1.64176	up	ENSG00000186063	AIDA	no
4.83841	4.63223	up	ENSG00000111913	FAM65B	no
2.84905	3.87343	up	ENSG00000125148	MT2A	no
3.47472	6.95068	up	ENSG00000166670	MMP10	no
3.98087	4.2152	up	ENSG00000214872	SMTNL1	no
1.23959	1.95363	up	ENSG00000115956	PLEK	no
3.25609	3.07969	up	ENSG00000100906	NFKBIA	no
3.77669	3.52361	up	ENSG00000179431	FJX1	no
-2.96709	-3.21449	down	ENSG00000152518	ZFP36L2	no
-2.82964	-2.612	down	ENSG00000188483	IER5L	no
-3.50963	-4.79754	down	ENSG00000178977	LINC00324	no
1.36797	1.41026	up	ENSG00000123130	ACOT9	no
-3.03633	-3.57089	down	ENSG00000123329	ARHGAP9	no
-1.11666	-1.57408	down	ENSG00000160219	GAB3	no
5.3741	4.72008	up	ENSG00000101331	CCM2L	no
1.26544	1.08225	up	ENSG00000143106	PSMA5	no
-5.67452	-3.08656	down	ENSG00000163606	CD200R1	yes
1.45858	1.41045	up	ENSG00000136682	CBWD2	no
2.40227	2.4683	up	ENSG00000064932	SBNO2	no
-1.07324	-2.94595	down	ENSG00000168071	CCDC88B	yes
1.00307	1.705	up	ENSG00000086062	B4GALT1	no
0.842733	2.67528	up	ENSG00000165312	OTUD1	yes
-3.61784	-3.60584	down	ENSG00000092068	SLC7A8	no
1.2799	2.10318	up	ENSG00000166002	SMCO4	no
-2.83013	-2.46043	down	ENSG00000250510	GPR162	no
0.111298	3.77161	up	ENSG00000102096	PIM2	yes
1.57228	1.61291	up	ENSG00000100139	MICALL1	no
1.79191	1.90678	up	ENSG00000107443	CCNJ	no
-3.43555	-4.53793	down	ENSG00000179057	IGSF22	no
-1.39247	-1.16165	down	ENSG00000130309	COLGALT1	no
2.04143	1.71843	up	ENSG00000185404	SP140L	no
-2.03431	-1.97415	down	ENSG00000027697	IFNGR1	no
3.14427	2.23765	up	ENSG00000096968	JAK2	no
0.745483	5.13275	up	ENSG00000003989	SLC7A2	yes
3.19638	5.65165	up	ENSG00000205846	CLEC6A	no
-0.962893	-2.71752	down	ENSG00000127084	FGD3	yes
6.30113	3.46336	up	ENSG00000174808	BTC	yes
5.19454	3.58912	up	ENSG00000123700	KCNJ2	no
-2.13914	-3.26506	down	ENSG00000155846	PPARGC1B	no
1.73065	1.95887	up	ENSG00000261884	CTC-479C5.12	no
2.03354	2.56539	up	ENSG00000052795	FNIP2	no
3.16685	2.5305	up	ENSG00000273472	RP11-102N12.3	no
-1.47168	-1.758	down	ENSG00000184060	ADAP2	no
2.49911	2.02637	up	ENSG00000198604	BAZ1A	no
3.3245	3.13499	up	ENSG00000123240	OPTN	no
4.15986	5.93952	up	ENSG00000236939	C8orf56	no
3.15841	4.28287	up	ENSG00000008118	CAMK1G	no
2.11306	1.95656	up	ENSG00000116863	ADPRHL2	no
-3.21312	-2.35665	down	ENSG00000163686	ABHD6	no
1.28093	1.12693	up	ENSG00000108424	KPNB1	no
-2.86389	-3.27225	down	ENSG00000168675	LDLRAD4	no
1.78687	2.03071	up	ENSG00000165805	C12orf50	no
4.86002	4.97211	up	ENSG00000168334	XIRP1	no
2.06927	1.84476	up	ENSG00000145016	KIAA0226	no
-1.23366	-3.80457	down	ENSG00000106069	CHN2	yes
1.23441	1.39345	up	ENSG00000204790	CBWD6	no
1.09991	2.21268	up	ENSG00000115652	UXS1	no
-1.49385	-1.57289	down	ENSG00000130816	DNMT1	no
2.7495	2.28442	up	ENSG00000132256	TRIM5	no
2.38665	2.33981	up	ENSG00000003402	CFLAR	no
-3.09128	-4.26562	down	ENSG00000254827	SLC22A18AS	no
-3.47038	-3.55323	down	ENSG00000184574	LPAR5	no
-1.56882	-1.0239	down	ENSG00000101150	TPD52L2	no
3.24018	4.884	up	ENSG00000103569	AQP9	no
-2.43777	-3.32146	down	ENSG00000137491	SLCO2B1	no
3.47765	4.45245	up	ENSG00000144837	PLA1A	no
3.32896	2.94903	up	ENSG00000088882	CPXM1	no
1.22347	7.45	up	ENSG00000108688	CCL7	yes
1.24595	1.19176	up	ENSG00000166889	PATL1	no
-3.26687	-2.84526	down	ENSG00000153982	GDPD1	no
2.70185	3.03986	up	ENSG00000162433	AK4	no
5.60473	4.90242	up	ENSG00000134460	IL2RA	no
2.16541	2.30621	up	ENSG00000160285	LSS	no
2.81969	3.90809	up	ENSG00000171522	PTGER4	no
2.40425	2.54394	up	ENSG00000126003	PLAGL2	no
1.88743	4.14928	up	ENSG00000162772	ATF3	no
2.23874	1.78501	up	ENSG00000065911	MTHFD2	no
1.28229	1.17105	up	ENSG00000143398	PIP5K1A	no
-2.18519	-1.46961	down	ENSG00000164535	DAGLB	no
0.988186	1.50492	up	ENSG00000103966	EHD4	no
-1.62734	-1.79279	down	ENSG00000160094	ZNF362	no
4.71199	3.82228	up	ENSG00000243440	AF165138.7	no
0.469693	2.05547	up	ENSG00000104885	DOT1L	yes
4.85718	3.55231	up	ENSG00000188290	HES4	no
1.75787	1.72449	up	ENSG00000143514	TP53BP2	no
1.32168	1.3996	up	ENSG00000147996	CBWD5	no
3.85925	5.68353	up	ENSG00000269826	RP11-158I3.3	no
1.2629	1.27986	up	ENSG00000196873	CBWD3	no
2.16464	2.10188	up	ENSG00000169871	TRIM56	no
-2.96775	-2.41852	down	ENSG00000138640	FAM13A	no
-1.0917	-1.5505	down	ENSG00000175087	PDIK1L	no
-3.87681	-2.75771	down	ENSG00000139132	FGD4	no
2.06224	1.9159	up	ENSG00000254087	LYN	no
2.36292	2.19064	up	ENSG00000140280	LYSMD2	no
2.66752	2.39838	up	ENSG00000136810	TXN	no
5.73819	2.54866	up	ENSG00000204147	ASAH2B	yes
-1.13624	-1.63612	down	ENSG00000100365	NCF4	no
-4.57324	-2.92717	down	ENSG00000141655	TNFRSF11A	no
1.6403	1.39039	up	ENSG00000168310	IRF2	no
3.20496	4.09456	up	ENSG00000112096	SOD2	no
1.23765	1.04234	up	ENSG00000197324	LRP10	no
4.57272	5.27208	up	ENSG00000127954	STEAP4	no
4.70847	3.82163	up	ENSG00000164236	ANKRD33B	no
-2.20742	-3.05531	down	ENSG00000167994	RAB3IL1	no
2.13368	5.51464	up	ENSG00000173432	SAA1	no
4.74507	5.00863	up	ENSG00000120436	GPR31	no
6.24007	4.22329	up	ENSG00000204010	IFIT1B	yes
2.66916	1.93926	up	ENSG00000100644	HIF1A	no
1.88896	2.24559	up	ENSG00000124145	SDC4	no
-1.69352	-1.48269	down	ENSG00000168763	CNNM3	no
-1.40641	-1.38627	down	ENSG00000111653	ING4	no
1.62989	4.6779	up	ENSG00000171811	TTC40	no
-0.303258	-1.13157	down	ENSG00000129657	SEC14L1	no
5.93126	5.16247	up	ENSG00000211692	TRGJP1	no
5.22801	3.2027	up	ENSG00000206190	ATP10A	no
5.10114	4.87847	up	ENSG00000232618	RP11-439L18.1	no
5.81973	3.57545	up	ENSG00000140519	RHCG	no
4.03169	3.05802	up	ENSG00000134602	MST4	no
-3.66992	-3.03276	down	ENSG00000181409	AATK	no
3.73049	2.61285	up	ENSG00000183734	ASCL2	no
-2.36038	-2.50296	down	ENSG00000134955	SLC37A2	no
2.01226	2.76988	up	ENSG00000111817	DSE	no
-2.62028	-2.93657	down	ENSG00000168264	IRF2BP2	no
-1.80931	-1.62971	down	ENSG00000149639	SOGA1	no
-0.761692	-1.40726	down	ENSG00000144711	IQSEC1	no
8.71949	2.01556	up	ENSG00000156234	CXCL13	yes
1.04541	1.37284	up	ENSG00000185753	CXorf38	no
-1.32	-1.887	down	ENSG00000168792	ABHD15	no
-1.55089	-2.24815	down	ENSG00000171700	RGS19	no
-1.94901	-1.1716	down	ENSG00000171467	ZNF318	no
5.65813	2.32637	up	ENSG00000135074	ADAM19	yes
-2.14627	-4.40805	down	ENSG00000185905	C16orf54	no
1.87579	1.9267	up	ENSG00000138119	MYOF	no
6.21784	3.90718	up	ENSG00000173239	LIPM	no
6.08745	2.68078	up	ENSG00000072444	ASAH2C	yes
1.82884	1.30952	up	ENSG00000146872	TLK2	no
0.886905	-1.186	opposite	ENSG00000110934	BIN2	yes
0.409568	-2.61453	opposite	ENSG00000168918	INPP5D	yes
-2.38542	-1.84969	down	ENSG00000172985	SH3RF3	no
3.01489	6.47503	up	ENSG00000164400	CSF2	no
2.27926	2.01061	up	ENSG00000163297	ANTXR2	no
1.30832	1.75045	up	ENSG00000110080	ST3GAL4	no
-2.1325	-2.60789	down	ENSG00000181274	FRAT2	no
1.97121	2.07371	up	ENSG00000105939	ZC3HAV1	no
1.42175	1.27837	up	ENSG00000100567	PSMA3	no
-3.30051	-3.15404	down	ENSG00000023892	DEF6	no
-1.78769	-1.86725	down	ENSG00000120696	KBTBD7	no
4.27439	3.97548	up	ENSG00000226004	RP11-10J5.1	no
-3.05155	-3.74607	down	ENSG00000166793	YPEL4	no
6.17647	2.13194	up	ENSG00000017483	SLC38A5	yes
-1.41908	-1.82179	down	ENSG00000010295	IFFO1	no
1.25133	1.48585	up	ENSG00000026025	VIM	no
1.78813	1.41401	up	ENSG00000139180	NDUFA9	no
2.97231	3.38442	up	ENSG00000175985	PLEKHD1	no
-2.21107	-1.59701	down	ENSG00000100599	RIN3	no
4.31633	2.38816	up	ENSG00000185499	MUC1	yes
-1.89661	-4.0785	down	ENSG00000087589	CASS4	no
2.20589	1.8003	up	ENSG00000132109	TRIM21	no
1.06335	3.31124	up	ENSG00000125384	PTGER2	yes
1.68501	1.66236	up	ENSG00000136560	TANK	no
1.23106	1.92636	up	ENSG00000086758	HUWE1	no
-2.33088	-2.10356	down	ENSG00000132405	TBC1D14	no
2.87246	2.13819	up	ENSG00000189067	LITAF	no
1.26667	1.96735	up	ENSG00000160584	SIK3	no
-2.38932	-2.51627	down	ENSG00000107957	SH3PXD2A	no
0.839845	2.15811	up	ENSG00000123094	RASSF8	yes
0.426835	1.07554	up	ENSG00000158669	AGPAT6	no
-1.11232	-1.31142	down	ENSG00000145725	PPIP5K2	no
-3.00589	-3.4898	down	ENSG00000178573	MAF	no
4.3207	3.7493	up	ENSG00000167236	CCL23	no
-1.72409	-2.38692	down	ENSG00000125703	ATG4C	no
-1.32325	-2.41116	down	ENSG00000135905	DOCK10	no
5.97422	2.25393	up	ENSG00000188611	ASAH2	yes
0.827301	1.08986	up	ENSG00000156642	NPTN	no
2.19903	2.14445	up	ENSG00000155629	PIK3AP1	no
-0.398886	-1.41491	down	ENSG00000148908	RGS10	no
-2.55557	-2.38298	down	ENSG00000138172	CALHM2	no
-3.78881	-4.66584	down	ENSG00000224307	RP11-344B5.2	no
-2.45531	-2.80023	down	ENSG00000197971	MBP	no
-2.27885	-2.33482	down	ENSG00000136161	RCBTB2	no
-4.31959	-3.9652	down	ENSG00000173868	PHOSPHO1	no
1.41513	1.512	up	ENSG00000123992	DNPEP	no
-1.75318	-1.51805	down	ENSG00000198909	MAP3K3	no
-2.80048	-2.23385	down	ENSG00000139354	GAS2L3	no
1.62114	2.35282	up	ENSG00000197122	SRC	no
-1.71531	-1.40942	down	ENSG00000103042	SLC38A7	no
3.14591	2.71298	up	ENSG00000096060	FKBP5	no
1.06116	1.21275	up	ENSG00000177917	ARL6IP6	no
-2.71217	-2.44571	down	ENSG00000161911	TREML1	no
0.772196	1.23221	up	ENSG00000034152	MAP2K3	no
5.84457	3.37124	up	ENSG00000173918	C1QTNF1	no
1.38787	1.55111	up	ENSG00000166128	RAB8B	no
1.57449	1.04606	up	ENSG00000213516	RBMXL1	no
1.817	1.34405	up	ENSG00000106346	USP42	no
-1.8068	-1.76001	down	ENSG00000100364	KIAA0930	no
1.38779	1.41599	up	ENSG00000092330	TINF2	no
1.33352	4.34001	up	ENSG00000179826	MRGPRX3	no
-1.20486	-2.93382	down	ENSG00000178226	PRSS36	no
1.29839	1.27916	up	ENSG00000172785	CBWD1	no
-0.661228	-1.10806	down	ENSG00000157014	TATDN2	no
2.56238	1.84479	up	ENSG00000152749	GPR180	no
-1.59787	-1.64154	down	ENSG00000198740	ZNF652	no
2.64778	2.11888	up	ENSG00000197646	PDCD1LG2	no
2.21967	1.23629	up	ENSG00000269728	RP11-145M9.4	no
2.3003	3.23188	up	ENSG00000253831	ETV3L	no
-4.58608	-1.88907	down	ENSG00000170873	MTSS1	yes
-1.689	-1.84142	down	ENSG00000165240	ATP7A	no
0.747932	1.17176	up	ENSG00000162889	MAPKAPK2	no
2.07896	3.34054	up	ENSG00000188389	PDCD1	no
-2.43277	-2.59727	down	ENSG00000123836	PFKFB2	no
2.72407	2.25676	up	ENSG00000131378	RFTN1	no
4.46651	3.09023	up	ENSG00000171049	FPR2	no
4.79741	5.68491	up	ENSG00000234148	RP11-395L14.3	no
-1.64754	-1.97706	down	ENSG00000079277	MKNK1	no
1.77408	1.63337	up	ENSG00000099968	BCL2L13	no
2.95191	1.77407	up	ENSG00000146776	ATXN7L1	yes
-2.33712	-2.43599	down	ENSG00000123643	SLC36A1	no
4.3712	3.08233	up	ENSG00000101916	TLR8	no
1.96742	1.55645	up	ENSG00000107771	CCSER2	no
-2.05061	-1.47938	down	ENSG00000175182	FAM131A	no
1.67811	2.04786	up	ENSG00000078804	TP53INP2	no
2.08615	2.01948	up	ENSG00000204138	PHACTR4	no
1.45107	1.50928	up	ENSG00000215126	CBWD7	no
-1.75917	-2.40608	down	ENSG00000161640	SIGLEC11	no
1.42686	1.16065	up	ENSG00000092010	PSME1	no
0.158203	1.32446	up	ENSG00000162734	PEA15	yes
0.985667	1.27891	up	ENSG00000168884	TNIP2	no
2.02813	3.21771	up	ENSG00000230943	RP11-367G18.1	no
-1.76069	-2.89426	down	ENSG00000102879	CORO1A	no
1.86361	1.85795	up	ENSG00000214113	LYRM4	no
2.52124	1.60265	up	ENSG00000104375	STK3	no
1.94075	2.69902	up	ENSG00000072274	TFRC	no
-3.17904	-2.05156	down	ENSG00000198324	FAM109A	no
8.04706	2.2076	up	ENSG00000163661	PTX3	yes
-2.90239	-2.20978	down	ENSG00000089057	SLC23A2	no
1.84193	1.57173	up	ENSG00000108423	TUBD1	no
2.52013	2.63176	up	ENSG00000126709	IFI6	no
1.41422	1.3908	up	ENSG00000141141	DDX52	no
-1.67135	-2.35155	down	ENSG00000135709	KIAA0513	no
-1.31036	-2.46885	down	ENSG00000095303	PTGS1	no
2.23528	1.8457	up	ENSG00000102921	N4BP1	no
1.73234	2.92083	up	ENSG00000144802	NFKBIZ	no
0.833434	3.86731	up	ENSG00000081041	CXCL2	yes
-1.5981	-3.02003	down	ENSG00000187796	CARD9	no
5.31505	3.17457	up	ENSG00000078401	EDN1	no
-3.15206	-2.21187	down	ENSG00000154309	DISP1	no
2.07086	2.93665	up	ENSG00000158050	DUSP2	no
5.98368	4.9816	up	ENSG00000213512	GBP7	no
-2.26004	-1.84943	down	ENSG00000179981	TSHZ1	no
-1.99411	-1.62316	down	ENSG00000164125	FAM198B	no
2.72734	1.77435	up	ENSG00000151327	FAM177A1	no
2.16319	1.38488	up	ENSG00000041357	PSMA4	no
1.29061	1.29054	up	ENSG00000158122	AAED1	no
-1.67177	-1.88192	down	ENSG00000080546	SESN1	no
-1.50727	-2.24409	down	ENSG00000128294	TPST2	no
-1.23799	-1.75812	down	ENSG00000107882	SUFU	no
-0.0508544	-2.94073	down	ENSG00000196218	RYR1	yes
2.56065	2.37141	up	ENSG00000251136	RP11-37B2.1	no
2.98703	4.95393	up	ENSG00000188886	ASTL	no
2.74131	2.3585	up	ENSG00000069399	BCL3	no
-1.62337	-2.71512	down	ENSG00000171777	RASGRP4	no
2.68362	1.48908	up	ENSG00000109436	TBC1D9	yes
2.44072	4.95601	up	ENSG00000142224	IL19	no
1.66122	1.25971	up	ENSG00000055130	CUL1	no
1.22706	2.01659	up	ENSG00000206503	HLA-A	no
2.18311	1.25245	up	ENSG00000221914	PPP2R2A	no
1.80553	1.76929	up	ENSG00000180628	PCGF5	no
-2.28862	-2.65131	down	ENSG00000077420	APBB1IP	no
-1.32897	-1.08289	down	ENSG00000153786	ZDHHC7	no
-3.07034	-1.73221	down	ENSG00000182372	CLN8	yes
2.2365	1.91885	up	ENSG00000176463	SLCO3A1	no
3.27281	3.83679	up	ENSG00000272463	RP11-532F6.3	no
-2.35942	-3.29648	down	ENSG00000125510	OPRL1	no
-2.12897	-1.87296	down	ENSG00000183020	AP2A2	no
1.40466	2.68283	up	ENSG00000186480	INSIG1	no
-1.33457	-1.60622	down	ENSG00000107819	SFXN3	no
4.04888	3.35189	up	ENSG00000165731	RET	no
4.00172	2.83889	up	ENSG00000117226	GBP3	no
-2.85319	-1.69471	down	ENSG00000243335	KCTD7	yes
-4.65073	-3.19807	down	ENSG00000134508	CABLES1	no
1.30138	1.62702	up	ENSG00000164164	OTUD4	no
-4.12932	-2.7407	down	ENSG00000185477	GPRIN3	no
1.20156	1.92955	up	ENSG00000108292	MLLT6	no
1.6895	2.35586	up	ENSG00000136048	DRAM1	no
3.65185	3.62001	up	ENSG00000137959	IFI44L	no
1.8434	4.14466	up	ENSG00000154262	ABCA6	no
4.07323	2.57731	up	ENSG00000105639	JAK3	no
1.05552	1.2429	up	ENSG00000134108	ARL8B	no
1.77001	1.14111	up	ENSG00000122068	FYTTD1	no
2.41517	1.40099	up	ENSG00000114450	GNB4	no
3.06037	3.62655	up	ENSG00000115604	IL18R1	no
-0.968381	-1.18081	down	ENSG00000171469	ZNF561	no
-1.27831	-1.68597	down	ENSG00000125871	MGME1	no
-3.70257	-2.95356	down	ENSG00000134061	CD180	no
1.06481	2.18519	up	ENSG00000234745	HLA-B	no
1.71551	1.99031	up	ENSG00000137331	IER3	no
1.78297	1.61836	up	ENSG00000062598	ELMO2	no
3.9224	2.32828	up	ENSG00000187583	PLEKHN1	no
1.82671	1.45962	up	ENSG00000155313	USP25	no
2.70094	1.78569	up	ENSG00000152061	RABGAP1L	no
-4.66446	-3.19728	down	ENSG00000178562	CD28	no
-0.824994	-1.70236	down	ENSG00000123338	NCKAP1L	no
1.29362	2.09648	up	ENSG00000154640	BTG3	no
2.9674	2.65526	up	ENSG00000050344	NFE2L3	no
2.25777	2.0519	up	ENSG00000145365	TIFA	no
-1.5056	-1.17679	down	ENSG00000033627	ATP6V0A1	no
2.13625	1.99618	up	ENSG00000237515	SHISA9	no
-3.43753	-4.23579	down	ENSG00000105516	DBP	no
-0.906259	-1.179	down	ENSG00000151498	ACAD8	no
-0.890284	-1.09952	down	ENSG00000125450	NUP85	no
2.50292	1.78272	up	ENSG00000169504	CLIC4	no
2.10601	3.17703	up	ENSG00000167207	NOD2	no
-1.31435	-1.30557	down	ENSG00000182606	TRAK1	no
2.25388	2.4631	up	ENSG00000134627	PIWIL4	no
0.98417	1.34901	up	ENSG00000100418	DESI1	no
-1.15255	-3.17441	down	ENSG00000162745	OLFML2B	no
2.53831	1.28466	up	ENSG00000100220	RTCB	yes
2.08979	1.4284	up	ENSG00000107020	PLGRKT	no
2.07935	1.96233	up	ENSG00000165259	HDX	no
-1.24297	-1.09282	down	ENSG00000130227	XPO7	no
3.4642	2.26561	up	ENSG00000165997	ARL5B	no
-1.34589	-1.60938	down	ENSG00000048471	SNX29	no
2.64915	2.11469	up	ENSG00000232956	SNHG15	no
4.06211	2.81538	up	ENSG00000137198	GMPR	no
2.91705	5.60716	up	ENSG00000134339	SAA2	no
2.18306	3.27781	up	ENSG00000163235	TGFA	no
2.12498	2.08053	up	ENSG00000183558	HIST2H2AA3	no
-3.60961	-2.08966	down	ENSG00000132846	ZBED3	yes
-1.59362	-1.5195	down	ENSG00000092847	AGO1	no
1.35681	2.05777	up	ENSG00000183696	UPP1	no
1.67597	1.22959	up	ENSG00000086065	CHMP5	no
4.54135	3.04562	up	ENSG00000087085	ACHE	no
-0.684725	-2.24828	down	ENSG00000196535	MYO18A	yes
-0.89425	-1.03343	down	ENSG00000119906	FAM178A	no
-0.915151	-1.33969	down	ENSG00000122687	FTSJ2	no
3.75337	3.05768	up	ENSG00000269720	CTD-2521M24.5	no
1.4859	1.47179	up	ENSG00000196550	FAM72A	no
1.05853	3.48114	up	ENSG00000120549	KIAA1217	yes
-2.24836	-4.35763	down	ENSG00000137078	SIT1	no
1.04387	1.91023	up	ENSG00000116044	NFE2L2	no
-2.77196	-3.42241	down	ENSG00000138449	SLC40A1	no
2.58135	1.93892	up	ENSG00000160190	SLC37A1	no
-1.24736	-1.26294	down	ENSG00000090316	MAEA	no
0.417699	5.95524	up	ENSG00000188505	NCCRP1	yes
0.5942	2.56381	up	ENSG00000170017	ALCAM	yes
-1.54467	-2.51671	down	ENSG00000099282	TSPAN15	no
-3.50634	-1.87538	down	ENSG00000185862	EVI2B	yes
1.31971	1.45405	up	ENSG00000188610	FAM72B	no
-2.29323	-2.34083	down	ENSG00000196372	ASB13	no
5.74101	2.90763	up	ENSG00000118946	PCDH17	no
-0.70309	-2.55805	down	ENSG00000235568	NFAM1	yes
-1.40081	-1.58907	down	ENSG00000053254	FOXN3	no
-1.86926	-2.11791	down	ENSG00000166548	TK2	no
1.77789	1.60023	up	ENSG00000083799	CYLD	no
1.50382	1.59371	up	ENSG00000172216	CEBPB	no
2.73713	4.48586	up	ENSG00000163221	S100A12	no
-4.63548	-2.39907	down	ENSG00000170345	FOS	yes
1.33884	1.28381	up	ENSG00000112763	BTN2A1	no
-0.467126	-1.13954	down	ENSG00000177728	KIAA0195	no
-1.45047	-1.44952	down	ENSG00000182173	TSEN54	no
4.43616	4.71366	up	ENSG00000149968	MMP3	no
-1.62946	-1.27368	down	ENSG00000198081	ZBTB14	no
-1.00477	-2.87954	down	ENSG00000110876	SELPLG	no
2.38271	2.13377	up	ENSG00000139266	2009-03-01	no
2.10368	1.87755	up	ENSG00000196449	YRDC	no
-1.85667	-3.0728	down	ENSG00000122986	HVCN1	no
-2.00289	-1.39092	down	ENSG00000153561	RMND5A	no
4.55758	3.34925	up	ENSG00000103313	MEFV	no
-1.25893	-1.33677	down	ENSG00000073050	XRCC1	no
4.13156	2.01127	up	ENSG00000145555	MYO10	yes
-1.4767	-1.61536	down	ENSG00000130312	MRPL34	no
3.62654	2.15056	up	ENSG00000148459	PDSS1	yes
-1.43708	-1.78996	down	ENSG00000150995	ITPR1	no
1.33389	1.62432	up	ENSG00000028116	VRK2	no
-5.0397	-3.48005	down	ENSG00000111249	CUX2	no
3.01294	2.32889	up	ENSG00000214226	C17orf67	no
2.40461	-5.26133	opposite	ENSG00000181631	P2RY13	yes
-3.11835	-2.24535	down	ENSG00000139679	LPAR6	no
-1.95899	-1.9262	down	ENSG00000149269	PAK1	no
3.99664	4.43906	up	ENSG00000108702	CCL1	no
-2.8056	-2.73148	down	ENSG00000130193	THEM6	no
1.83452	1.88122	up	ENSG00000112773	FAM46A	no
-2.27164	-2.16849	down	ENSG00000108960	MMD	no
1.59203	1.73173	up	ENSG00000108582	CPD	no
-1.78751	-1.8375	down	ENSG00000010318	PHF7	no
2.07168	1.89786	up	ENSG00000162231	NXF1	no
2.97486	3.82061	up	ENSG00000049249	TNFRSF9	no
2.70491	4.80949	up	ENSG00000177272	KCNA3	no
-0.811848	-1.27971	down	ENSG00000103479	RBL2	no
2.659	1.74286	up	ENSG00000143344	RGL1	no
0.865458	5.39772	up	ENSG00000169429	IL8	yes
1.78701	1.37594	up	ENSG00000137275	RIPK1	no
-3.48585	-3.54171	down	ENSG00000134207	SYT6	no
1.57981	2.6681	up	ENSG00000013619	MAMLD1	no
1.57003	1.48628	up	ENSG00000107262	BAG1	no
2.75618	5.44664	up	ENSG00000164181	ELOVL7	no
1.60616	1.24257	up	ENSG00000075142	SRI	no
3.13844	3.38166	up	ENSG00000187116	LILRA5	no
3.99191	2.10802	up	ENSG00000120129	DUSP1	yes
0.750562	8.29367	up	ENSG00000137745	MMP13	yes
-1.67824	-1.86174	down	ENSG00000133247	SUV420H2	no
-1.8452	-3.43817	down	ENSG00000167711	SERPINF2	no
2.00601	1.57487	up	ENSG00000067066	SP100	no
5.33919	3.58342	up	ENSG00000172551	MUCL1	no
3.05639	2.2429	up	ENSG00000119139	TJP2	no
1.37734	1.71434	up	ENSG00000197818	SLC9A8	no
-1.26979	-1.83116	down	ENSG00000181481	RNF135	no
1.93689	1.16016	up	ENSG00000153147	SMARCA5	no
-2.17952	-3.14815	down	ENSG00000240859	AC093627.10	no
2.26216	2.66104	up	ENSG00000141682	PMAIP1	no
0.078	6.31823	up	ENSG00000229271	AC091493.2	yes
2.65683	1.89804	up	ENSG00000104518	GSDMD	no
2.80491	2.89766	up	ENSG00000008517	IL32	no
1.77813	1.40772	up	ENSG00000062194	GPBP1	no
-3.861	-2.86556	down	ENSG00000047648	ARHGAP6	no
-2.20989	-1.8178	down	ENSG00000184481	FOXO4	no
-3.4159	-1.85936	down	ENSG00000168061	SAC3D1	yes
1.4714	1.31497	up	ENSG00000102081	FMR1	no
1.51654	1.27897	up	ENSG00000136436	CALCOCO2	no
-3.25044	-2.15476	down	ENSG00000164086	DUSP7	no
3.32826	2.38675	up	ENSG00000179044	EXOC3L1	no
-1.46956	-2.44177	down	ENSG00000221995	TIAF1	no
-1.45967	-1.79666	down	ENSG00000167716	WDR81	no
-1.11302	-1.56815	down	ENSG00000168476	REEP4	no
2.77857	3.14759	up	ENSG00000160326	SLC2A6	no
-1.32839	-2.07467	down	ENSG00000144827	ABHD10	no
-3.24519	-2.17278	down	ENSG00000064225	ST3GAL6	no
-0.933058	-1.21908	down	ENSG00000178761	FAM219B	no
1.5245	1.69068	up	ENSG00000159202	UBE2Z	no
1.56525	1.52369	up	ENSG00000172432	GTPBP2	no
-0.729696	-1.54227	down	ENSG00000125457	MIF4GD	no
-1.41895	-1.49662	down	ENSG00000151500	THYN1	no
-2.10576	-2.45843	down	ENSG00000198246	SLC29A3	no
1.59484	3.34827	up	ENSG00000108691	CCL2	no
-1.44538	-2.19114	down	ENSG00000100060	MFNG	no
1.77936	1.49166	up	ENSG00000134109	EDEM1	no
-1.11256	-1.65043	down	ENSG00000048740	CELF2	no
1.82761	2.06637	up	ENSG00000179627	ZBTB42	no
1.67242	1.36625	up	ENSG00000110925	CSRNP2	no
-5.60654	-3.32504	down	ENSG00000064655	EYA2	no
-0.778865	-1.18842	down	ENSG00000149091	DGKZ	no
0.131623	2.4011	up	ENSG00000123342	MMP19	yes
2.6065	2.75879	up	ENSG00000226380	MIR29B1	no
1.01035	3.05926	up	ENSG00000118242	MREG	no
-0.139446	-1.69172	down	ENSG00000004399	PLXND1	yes
-1.00798	-1.21593	down	ENSG00000142784	WDTC1	no
2.71351	1.6386	up	ENSG00000119686	FLVCR2	no
2.75097	2.07836	up	ENSG00000180233	ZNRF2	no
2.3069	2.53026	up	ENSG00000235878	AP001468.1	no
-0.678948	-1.4394	down	ENSG00000163913	IFT122	no
1.661	2.18106	up	ENSG00000034677	RNF19A	no
-0.83462	-1.23011	down	ENSG00000152147	GEMIN6	no
-0.613408	-1.8318	down	ENSG00000100280	AP1B1	no
2.01386	2.313	up	ENSG00000068366	ACSL4	no
-2.37084	-2.73541	down	ENSG00000049246	PER3	no
2.90782	1.70546	up	ENSG00000154642	C21orf91	no
5.11325	3.17021	up	ENSG00000231574	RP11-91K9.1	no
-2.40499	-2.44588	down	ENSG00000184992	BRI3BP	no
3.61733	2.48645	up	ENSG00000188015	S100A3	no
-0.916273	-2.03074	down	ENSG00000005844	ITGAL	no
7.90616	1.72888	up	ENSG00000186197	EDARADD	yes
1.32307	2.66896	up	ENSG00000070961	ATP2B1	no
-1.75958	-2.74205	down	ENSG00000197405	C5AR1	no
2.01249	2.18376	up	ENSG00000188786	MTF1	no
1.83545	1.70636	up	ENSG00000173960	UBXN2A	no
3.40094	2.18628	up	ENSG00000164430	MB21D1	no
1.23806	1.44585	up	ENSG00000204592	HLA-E	no
1.68358	1.29922	up	ENSG00000001629	ANKIB1	no
-2.81812	-2.99106	down	ENSG00000183154	RP11-863K10.7	no
2.80122	2.15406	up	ENSG00000172345	STARD5	no
1.58121	1.35457	up	ENSG00000116698	SMG7	no
1.40381	1.10072	up	ENSG00000197265	GTF2E2	no
2.91685	3.24486	up	ENSG00000167772	ANGPTL4	no
1.36183	1.8263	up	ENSG00000173846	PLK3	no
3.15027	1.76695	up	ENSG00000100368	CSF2RB	yes
2.55682	2.59292	up	ENSG00000166750	SLFN5	no
1.99468	1.79493	up	ENSG00000204388	HSPA1B	no
-1.49707	-2.86069	down	ENSG00000183307	CECR6	no
-1.45455	-1.35066	down	ENSG00000169957	ZNF768	no
3.09017	2.38392	up	ENSG00000261504	RP11-317P15.4	no
0.830449	2.46504	up	ENSG00000141664	ZCCHC2	no
-1.80705	-2.07071	down	ENSG00000163513	TGFBR2	no
2.00789	1.78699	up	ENSG00000204389	HSPA1A	no
1.14647	2.17099	up	ENSG00000042286	AIFM2	no
0.76606	2.82354	up	ENSG00000170779	CDCA4	yes
1.5231	2.12743	up	ENSG00000104856	RELB	no
1.7533	1.19801	up	ENSG00000205220	PSMB10	no
2.70647	3.2266	up	ENSG00000171236	LRG1	no
0.696106	1.70449	up	ENSG00000157350	ST3GAL2	no
1.53617	1.82466	up	ENSG00000162434	JAK1	no
1.86082	1.68413	up	ENSG00000197982	C1orf122	no
-4.19546	-2.99778	down	ENSG00000166578	IQCD	no
-3.30482	-3.60873	down	ENSG00000092067	CEBPE	no
-0.660183	-3.49636	down	ENSG00000107738	C10orf54	yes
-1.46772	-1.3084	down	ENSG00000040487	PQLC2	no
4.13368	2.83646	up	ENSG00000100342	APOL1	no
-2.23861	-2.13811	down	ENSG00000113552	GNPDA1	no
-1.20885	-1.46628	down	ENSG00000154429	CCSAP	no
1.80245	2.2786	up	ENSG00000148154	UGCG	no
-1.13531	-1.26541	down	ENSG00000167566	NCKAP5L	no
-1.12857	-1.45364	down	ENSG00000125449	ARMC7	no
-1.38368	-1.41013	down	ENSG00000136295	TTYH3	no
-1.15764	-2.71765	down	ENSG00000167895	TMC8	no
0.0359136	-3.70451	opposite	ENSG00000173269	MMRN2	no
2.321	1.825	up	ENSG00000271646	RP11-326I11.3	no
5.43088	2.78312	up	ENSG00000128274	A4GALT	no
3.40276	2.96167	up	ENSG00000137265	IRF4	no
2.50118	1.86067	up	ENSG00000160233	LRRC3	no
2.31484	4.92618	up	ENSG00000163082	SGPP2	no
-3.7854	-3.92884	down	ENSG00000180539	C9orf139	no
0.894951	2.18105	up	ENSG00000178764	ZHX2	no
2.09706	1.62191	up	ENSG00000136877	FPGS	no
2.15453	2.27116	up	ENSG00000203812	HIST2H2AA4	no
0.955965	1.96812	up	ENSG00000159216	RUNX1	no
6.08866	3.45269	up	ENSG00000147697	GSDMC	yes
-1.592	-2.44203	down	ENSG00000251632	RP11-714L20.1	no
-1.58799	-1.35467	down	ENSG00000237441	RGL2	no
-2.83821	-2.29267	down	ENSG00000186350	RXRA	no
1.80078	1.14134	up	ENSG00000153250	RBMS1	no
0.92246	1.80487	up	ENSG00000020577	SAMD4A	no
-2.21101	-2.58141	down	ENSG00000175463	TBC1D10C	no
-1.55845	-3.03471	down	ENSG00000196622	RIMBP3	no
1.94554	1.23644	up	ENSG00000103671	TRIP4	no
-1.84508	-1.86259	down	ENSG00000175938	ORAI3	no
-2.13793	-1.97809	down	ENSG00000265743	RP11-848P1.3	no
-2.45462	-2.95733	down	ENSG00000153012	LGI2	no
5.63809	1.79388	up	ENSG00000177707	PVRL3	yes
3.77795	4.00933	up	ENSG00000251139	RP11-701P16.2	no
3.34468	3.38424	up	ENSG00000254281	KB-1507C5.4	no
1.73217	1.56863	up	ENSG00000178719	GRINA	no
-3.5749	-2.39294	down	ENSG00000117016	RIMS3	no
1.9022	1.3328	up	ENSG00000171109	MFN1	no
3.46278	3.12533	up	ENSG00000260248	RP11-143K11.1	no
-4.62322	-3.06212	down	ENSG00000182162	P2RY8	no
-1.58558	-1.81075	down	ENSG00000123124	WWP1	no
1.06514	1.69969	up	ENSG00000134802	SLC43A3	no
2.798	1.6595	up	ENSG00000164543	STK17A	no
1.3935	1.82694	up	ENSG00000145780	FEM1C	no
-1.93354	-1.78247	down	ENSG00000180011	ZADH2	no
1.58878	1.3745	up	ENSG00000151611	MMAA	no
-3.80775	-4.39364	down	ENSG00000133317	LGALS12	no
-1.18648	-1.8687	down	ENSG00000151702	FLI1	no
-2.63021	-4.1452	down	ENSG00000146090	RASGEF1C	no
-1.60915	-1.39734	down	ENSG00000108306	FBXL20	no
0.686339	1.1733	up	ENSG00000127314	RAP1B	no
4.7171	2.59537	up	ENSG00000140563	MCTP2	no
-2.86044	-3.13933	down	ENSG00000255080	RP11-1082L8.3	no
-3.99142	-2.96591	down	ENSG00000145358	DDIT4L	no
4.96684	4.79959	up	ENSG00000205502	C2CD4B	no
2.60206	4.1139	up	ENSG00000187479	C11orf96	no
-0.784516	-1.07188	down	ENSG00000132005	RFX1	no
1.8848	1.85573	up	ENSG00000132669	RIN2	no
2.94803	1.83662	up	ENSG00000070190	DAPP1	no
4.06065	2.46679	up	ENSG00000125657	TNFSF9	no
3.80772	1.99758	up	ENSG00000099860	GADD45B	yes
-3.38147	-2.30838	down	ENSG00000108798	ABI3	no
2.74567	3.43525	up	ENSG00000266709	RP11-214O1.2	no
-0.486834	-1.71304	down	ENSG00000196227	FAM217B	no
1.67727	1.14685	up	ENSG00000156875	HIAT1	no
2.0168	2.24286	up	ENSG00000250548	RP11-47I22.2	no
-0.829631	-1.184	down	ENSG00000092094	OSGEP	no
1.76009	2.78647	up	ENSG00000104635	SLC39A14	no
5.34003	2.63388	up	ENSG00000179299	NSUN7	yes
-1.95653	-2.07474	down	ENSG00000128694	OSGEPL1	no
1.05915	1.08827	up	ENSG00000093167	LRRFIP2	no
-2.22058	-2.09349	down	ENSG00000205269	TMEM170B	no
-1.53069	-1.22429	down	ENSG00000177565	TBL1XR1	no
5.74231	1.97565	up	ENSG00000176928	GCNT4	yes
4.50494	2.07046	up	ENSG00000141574	SECTM1	yes
-3.90277	-1.53811	down	ENSG00000126860	EVI2A	yes
1.34312	1.5632	up	ENSG00000185880	TRIM69	no
1.74385	1.94197	up	ENSG00000100902	PSMA6	no
3.94695	3.3374	up	ENSG00000105697	HAMP	no
3.5178	2.39683	up	ENSG00000137193	PIM1	no
1.91811	1.45148	up	ENSG00000126767	ELK1	no
1.45771	2.93502	up	ENSG00000107968	MAP3K8	no
0.784983	1.01017	up	ENSG00000136813	KIAA0368	no
4.6241	5.09496	up	ENSG00000198535	C2CD4A	no
3.54889	1.75709	up	ENSG00000148175	STOM	yes
1.712	2.60692	up	ENSG00000147454	SLC25A37	no
0.341109	-1.30166	opposite	ENSG00000121281	ADCY7	yes
-0.652494	-2.40505	down	ENSG00000103490	PYCARD	no
-3.9036	-2.67637	down	ENSG00000171227	TMEM37	no
-0.945478	-2.11707	down	ENSG00000165025	SYK	no
-1.80618	-1.22959	down	ENSG00000106009	BRAT1	no
-2.45351	-2.50135	down	ENSG00000164684	ZNF704	no
2.77232	2.32946	up	ENSG00000227674	LINC00355	no
1.84212	1.26776	up	ENSG00000163486	SRGAP2	no
-2.56034	-1.40244	down	ENSG00000013523	ANGEL1	yes
4.60475	3.51607	up	ENSG00000272512	RP11-54O7.17	no
0.740742	1.96377	up	ENSG00000152484	USP12	no
-1.05529	-1.43411	down	ENSG00000151490	PTPRO	no
-0.62791	-1.26626	down	ENSG00000002822	MAD1L1	no
1.85034	1.9751	up	ENSG00000067082	KLF6	no
1.3034	4.20264	up	ENSG00000163734	CXCL3	no
1.68155	1.58352	up	ENSG00000117020	AKT3	no
-2.0216	-1.24483	down	ENSG00000186260	MKL2	no
-3.58967	-3.83002	down	ENSG00000220008	LINGO3	no
3.08229	1.98951	up	ENSG00000197321	SVIL	no
1.41106	1.30754	up	ENSG00000136643	RPS6KC1	no
-2.12189	-1.73543	down	ENSG00000152133	GPATCH11	no
-1.60333	-1.6859	down	ENSG00000114541	FRMD4B	no
-5.02977	-1.9798	down	ENSG00000004660	CAMKK1	yes
-1.17425	-1.77605	down	ENSG00000099337	KCNK6	no
0.207192	2.70851	up	ENSG00000103044	HAS3	yes
-3.60004	-3.6457	down	ENSG00000213373	LINC00671	no
-1.2317	-1.8563	down	ENSG00000140836	ZFHX3	no
1.68612	1.68615	up	ENSG00000184384	MAML2	no
2.19589	1.40993	up	ENSG00000106588	PSMA2	no
2.87556	1.88906	up	ENSG00000029153	ARNTL2	no
0.269905	-1.38311	opposite	ENSG00000137486	ARRB1	yes
-1.14389	-2.50501	down	ENSG00000100307	CBX7	no
-0.579927	-1.80352	down	ENSG00000205744	DENND1C	no
1.2791	2.33945	up	ENSG00000163251	FZD5	no
3.49323	2.6745	up	ENSG00000269657	AC079210.1	no
-2.76363	-1.60524	down	ENSG00000150593	PDCD4	yes
2.03047	1.65158	up	ENSG00000118507	AKAP7	no
1.44019	1.50011	up	ENSG00000173145	NOC3L	no
-2.26973	-2.79533	down	ENSG00000165879	FRAT1	no
-2.69796	-2.2206	down	ENSG00000152213	ARL11	no
-3.04466	-2.63222	down	ENSG00000007968	E2F2	no
2.67408	1.41552	up	ENSG00000115504	EHBP1	yes
1.57538	1.16219	up	ENSG00000106591	MRPL32	no
1.68674	3.97927	up	ENSG00000163739	CXCL1	no
-1.68367	-1.50761	down	ENSG00000126464	PRR12	no
2.3307	2.12057	up	ENSG00000136630	HLX	no
-4.95669	-3.25466	down	ENSG00000119457	SLC46A2	no
-1.40618	-2.09577	down	ENSG00000068724	TTC7A	no
-2.16589	-1.64319	down	ENSG00000173581	CCDC106	no
4.01484	2.00222	up	ENSG00000156127	BATF	yes
1.47953	1.21764	up	ENSG00000076053	RBM7	no
1.21581	1.63114	up	ENSG00000122862	SRGN	no
4.49952	2.6697	up	ENSG00000250889	RP11-229C3.2	no
-0.980115	-2.07719	down	ENSG00000137474	MYO7A	no
2.92415	4.25663	up	ENSG00000205362	MT1A	no
1.23647	1.151	up	ENSG00000131871	VIMP	no
1.73769	1.36664	up	ENSG00000129667	RHBDF2	no
1.09359	1.18916	up	ENSG00000080815	PSEN1	no
2.08351	1.63234	up	ENSG00000172613	RAD9A	no
-1.55978	-3.05251	down	ENSG00000183246	RIMBP3C	no
-1.63426	-1.67696	down	ENSG00000173020	ADRBK1	no
0.794943	1.40599	up	ENSG00000110911	SLC11A2	no
-1.47261	-1.78717	down	ENSG00000186815	TPCN1	no
-1.73638	-1.97506	down	ENSG00000165752	STK32C	no
0.396559	5.10389	up	ENSG00000092345	DAZL	yes
1.87481	1.59398	up	ENSG00000110057	UNC93B1	no
1.44897	2.60903	up	ENSG00000171621	SPSB1	no
-1.40092	-1.53082	down	ENSG00000174282	ZBTB4	no
-0.733865	-1.37838	down	ENSG00000140497	SCAMP2	no
0.826327	1.00307	up	ENSG00000006607	FARP2	no
2.06078	1.53092	up	ENSG00000105993	DNAJB6	no
-1.77524	-2.26138	down	ENSG00000164938	TP53INP1	no
1.74996	1.36617	up	ENSG00000184988	TMEM106A	no
-0.482338	-2.1742	down	ENSG00000178996	SNX18	yes
2.20659	2.38154	up	ENSG00000089041	P2RX7	no
-0.898021	-1.10307	down	ENSG00000173409	ARV1	no
-2.13169	-1.34908	down	ENSG00000186532	SMYD4	no
-4.00079	-2.49462	down	ENSG00000154783	FGD5	no
-1.93902	-2.78254	down	ENSG00000188042	ARL4C	no
1.72017	1.24409	up	ENSG00000076108	BAZ2A	no
-3.77982	-2.80808	down	ENSG00000177614	PGBD5	no
1.65811	2.95061	up	ENSG00000107104	KANK1	no
1.3181	1.16434	up	ENSG00000170365	SMAD1	no
1.92819	1.09313	up	ENSG00000125844	RRBP1	no
-2.6981	-2.58633	down	ENSG00000090238	YPEL3	no
1.1868	1.29099	up	ENSG00000163512	AZI2	no
-2.35599	-1.68822	down	ENSG00000141569	TRIM65	no
-1.07152	-1.41181	down	ENSG00000120053	GOT1	no
1.89851	1.74275	up	ENSG00000123427	METTL21B	no
1.98723	1.65058	up	ENSG00000155130	MARCKS	no
1.91723	2.96171	up	ENSG00000147509	RGS20	no
-0.658848	-1.35236	down	ENSG00000115935	WIPF1	no
3.64212	2.88324	up	ENSG00000230438	RP11-420G6.4	no
4.44431	2.12412	up	ENSG00000149131	SERPING1	yes
1.26276	1.26243	up	ENSG00000167996	FTH1	no
1.47015	1.2003	up	ENSG00000105402	NAPA	no
6.455	1.70673	up	ENSG00000089692	LAG3	yes
0.630145	1.81285	up	ENSG00000066697	MSANTD3	no
1.43741	1.32018	up	ENSG00000163872	YEATS2	no
-1.42339	-1.45567	down	ENSG00000114026	OGG1	no
3.91875	2.79351	up	ENSG00000153976	HS3ST3A1	no
-1.61024	-1.46335	down	ENSG00000155111	CDK19	no
2.01404	1.66124	up	ENSG00000155307	SAMSN1	no
-1.54752	-1.37805	down	ENSG00000104043	ATP8B4	no
0.958372	1.58215	up	ENSG00000169155	ZBTB43	no
2.65031	1.66678	up	ENSG00000109046	WSB1	no
1.70731	3.42815	up	ENSG00000008056	SYN1	no
-3.79203	-3.51099	down	ENSG00000155792	DEPTOR	no
-2.84372	-2.79317	down	ENSG00000169891	REPS2	no
-4.37315	-2.90696	down	ENSG00000111344	RASAL1	no
-1.06263	-1.05922	down	ENSG00000145439	CBR4	no
-1.52857	-1.90034	down	ENSG00000142065	ZFP14	no
-0.391065	-1.16218	down	ENSG00000140931	CMTM3	no
1.33408	1.26091	up	ENSG00000198089	SFI1	no
0.796634	3.9058	up	ENSG00000173391	OLR1	no
1.78101	2.52037	up	ENSG00000163545	NUAK2	no
1.3899	4.79732	up	ENSG00000054179	ENTPD2	no
2.65807	1.18006	up	ENSG00000139146	FAM60A	yes
1.57984	0.985681	up	ENSG00000010539	ZNF200	no
-1.60135	-1.51395	down	ENSG00000139405	C12orf52	no
-3.11536	-3.67604	down	ENSG00000197093	GAL3ST4	no
-0.915838	-1.64603	down	ENSG00000111679	PTPN6	no
-2.77035	-1.97979	down	ENSG00000273033	RP11-67L2.2	no
2.31004	2.12214	up	ENSG00000030419	IKZF2	no
1.44944	6.22991	up	ENSG00000188089	PLA2G4E	no
2.02167	1.89593	up	ENSG00000087074	PPP1R15A	no
-2.38479	-2.73685	down	ENSG00000254054	RP11-156K13.3	no
-2.89898	-1.91277	down	ENSG00000141858	SAMD1	no
-1.3653	-1.6027	down	ENSG00000153551	CMTM7	no
-0.583887	-1.7175	down	ENSG00000080503	SMARCA2	no
1.20491	1.43331	up	ENSG00000154359	LONRF1	no
1.18268	1.33203	up	ENSG00000215784	FAM72D	no
1.13347	1.65315	up	ENSG00000011422	PLAUR	no
1.78628	1.43215	up	ENSG00000170222	ADPRM	no
-4.00631	-3.99899	down	ENSG00000262097	CTD-2135D7.5	no
6.74802	1.41754	up	ENSG00000136960	ENPP2	yes
2.09906	2.13803	up	ENSG00000156273	BACH1	no
-1.27868	-2.47979	down	ENSG00000104760	FGL1	no
1.68556	1.39338	up	ENSG00000072401	UBE2D1	no
1.52408	1.29912	up	ENSG00000091073	DTX2	no
-2.39167	-2.75205	down	ENSG00000071246	VASH1	no
2.07639	1.0977	up	ENSG00000204397	CARD16	no
1.52641	1.38091	up	ENSG00000164548	TRA2A	no
1.2227	4.89933	up	ENSG00000136695	IL36RN	no
1.55447	1.44499	up	ENSG00000116670	MAD2L2	no
-1.10652	-1.12487	down	ENSG00000198728	LDB1	no
1.5589	1.45497	up	ENSG00000117036	ETV3	no
1.21286	4.58581	up	ENSG00000162366	PDZK1IP1	no
1.29391	1.02525	up	ENSG00000092199	HNRNPC	no
-0.293834	-1.13279	down	ENSG00000180104	EXOC3	no
-3.96189	-3.39356	down	ENSG00000180871	CXCR2	no
2.80811	1.69724	up	ENSG00000187037	GPR141	no
2.11699	2.6956	up	ENSG00000069020	MAST4	no
1.42164	1.32168	up	ENSG00000183735	TBK1	no
-2.5712	-2.11459	down	ENSG00000126882	FAM78A	no
-0.896359	-1.60562	down	ENSG00000112561	TFEB	no
2.06013	1.91803	up	ENSG00000164038	SLC9B2	no
-1.10255	-1.86655	down	ENSG00000015285	WAS	no
4.47077	3.18076	up	ENSG00000266970	RP11-806H10.4	no
-1.03371	-1.53781	down	ENSG00000145029	NICN1	no
5.21282	2.49895	up	ENSG00000133069	TMCC2	yes
-1.11595	-2.03681	down	ENSG00000120262	CCDC170	no
-2.70826	-1.34186	down	ENSG00000205726	ITSN1	yes
1.7967	1.40278	up	ENSG00000135655	USP15	no
-2.36239	-2.01893	down	ENSG00000162390	ACOT11	no
3.6303	1.76999	up	ENSG00000142089	IFITM3	yes
4.1826	1.71235	up	ENSG00000122417	ODF2L	yes
1.81829	7.09633	up	ENSG00000205364	MT1M	no
1.40628	2.28418	up	ENSG00000135678	CPM	no
1.72085	2.7198	up	ENSG00000160791	CCR5	no
1.02525	1.38442	up	ENSG00000075420	FNDC3B	no
1.68011	1.24594	up	ENSG00000136754	ABI1	no
1.90076	1.71514	up	ENSG00000102897	LYRM1	no
2.73116	2.96071	up	ENSG00000168243	GNG4	no
1.955	1.8271	up	ENSG00000177989	ODF3B	no
-0.25549	2.34042	opposite	ENSG00000135245	HILPDA	yes
-1.0266	-1.10475	down	ENSG00000203880	PCMTD2	no
0.967056	1.39301	up	ENSG00000139496	NUPL1	no
2.03161	1.87753	up	ENSG00000184260	HIST2H2AC	no
1.09729	1.04643	up	ENSG00000104064	GABPB1	no
-0.605337	-1.05858	down	ENSG00000161618	ALDH16A1	no
4.97478	3.25876	up	ENSG00000257924	RP11-493L12.5	yes
0.767585	1.07144	up	ENSG00000163131	CTSS	no
1.16593	1.41497	up	ENSG00000253276	CCDC71L	no
-1.38424	-1.80097	down	ENSG00000151491	EPS8	no
2.28733	1.3402	up	ENSG00000198839	ZNF277	no
-1.11901	-1.02601	down	ENSG00000089006	SNX5	no
3.12256	2.95193	up	ENSG00000185897	FFAR3	no
3.58641	2.33004	up	ENSG00000108950	FAM20A	no
5.94099	2.35806	up	ENSG00000182168	UNC5C	yes
-1.6401	-2.536	down	ENSG00000260065	CTA-445C9.15	no
-2.22508	-1.10078	down	ENSG00000130695	CEP85	yes
1.06603	1.39985	up	ENSG00000069431	ABCC9	no
-0.218647	1.65791	opposite	ENSG00000130396	MLLT4	yes
1.68919	4.2778	up	ENSG00000170866	LILRA3	no
-1.3457	-1.21182	down	ENSG00000059122	FLYWCH1	no
0.222601	2.01719	up	ENSG00000170802	FOXN2	yes
1.85394	2.87828	up	ENSG00000112149	CD83	no
-1.25569	-1.49338	down	ENSG00000059588	TARBP1	no
-1.70858	-1.46232	down	ENSG00000247596	TWF2	no
0.26132	1.10027	up	ENSG00000164951	PDP1	no
-0.792288	-1.12511	down	ENSG00000139436	GIT2	no
1.16999	1.57661	up	ENSG00000085117	CD82	no
-1.37065	-1.39061	down	ENSG00000108175	ZMIZ1	no
-1.97382	-2.59948	down	ENSG00000118557	PMFBP1	no
-0.750352	-1.12919	down	ENSG00000196544	C17orf59	no
1.54093	1.92031	up	ENSG00000113916	BCL6	no
-0.601984	2.95775	opposite	ENSG00000145911	N4BP3	yes
1.59853	1.75059	up	ENSG00000213928	IRF9	no
0.973779	1.61292	up	ENSG00000143322	ABL2	no
-1.63832	-1.53836	down	ENSG00000162639	HENMT1	no
1.3041	1.02914	up	ENSG00000048028	USP28	no
1.9696	1.40538	up	ENSG00000104450	SPAG1	no
1.09486	2.1526	up	ENSG00000159231	CBR3	no
-2.57113	-1.35074	down	ENSG00000174306	ZHX3	yes
6.51384	1.6779	up	ENSG00000226012	AP001434.2	yes
-2.18373	-1.06467	down	ENSG00000124788	ATXN1	yes
1.15966	2.30177	up	ENSG00000170485	NPAS2	no
-0.511874	-1.47605	down	ENSG00000005469	CROT	no
-2.52109	-1.66526	down	ENSG00000071794	HLTF	no
1.69938	1.55251	up	ENSG00000188157	AGRN	no
3.36187	1.69793	up	ENSG00000134594	RAB33A	yes
-0.794773	-1.10963	down	ENSG00000163626	COX18	no
1.0308	1.85073	up	ENSG00000164603	C7orf60	no
-3.34792	-2.3197	down	ENSG00000178718	RPP25	no
3.30048	2.41969	up	ENSG00000258777	HIF1A-AS1	no
-3.48169	-2.50399	down	ENSG00000270107	CTD-2306M10.1	no
0.949291	0.997076	up	ENSG00000170852	KBTBD2	no
-2.60492	-2.56261	down	ENSG00000236120	RP11-733O18.1	no
2.18609	3.88483	up	ENSG00000119698	PPP4R4	no
-2.0459	-2.21877	down	ENSG00000110799	VWF	no
2.29313	1.29172	up	ENSG00000221883	ARIH2OS	no
1.01171	1.45008	up	ENSG00000141968	VAV1	no
-1.08717	-1.398	down	ENSG00000100034	PPM1F	no
2.07786	1.40042	up	ENSG00000204516	MICB	no
1.02198	2.37607	up	ENSG00000147650	LRP12	no
1.50659	1.31127	up	ENSG00000163249	CCNYL1	no
-1.79278	-2.3055	down	ENSG00000183779	ZNF703	no
-1.60454	-2.20468	down	ENSG00000174370	C11orf45	no
-1.05079	-1.05294	down	ENSG00000072736	NFATC3	no
-1.7468	-1.64328	down	ENSG00000106683	LIMK1	no
1.02875	1.54624	up	ENSG00000164211	STARD4	no
-2.00011	-1.57439	down	ENSG00000008853	RHOBTB2	no
-3.59993	-2.76852	down	ENSG00000116990	MYCL	no
3.02892	2.95189	up	ENSG00000126251	GPR42	no
0.00345271	-1.04106	opposite	ENSG00000169896	ITGAM	no
1.93492	1.36478	up	ENSG00000132475	H3F3B	no
-1.59535	-1.10626	down	ENSG00000168556	ING2	no
0.0274945	1.50579	up	ENSG00000173451	THAP2	yes
-0.777182	-1.22254	down	ENSG00000158716	DUSP23	no
0.748725	1.28443	up	ENSG00000175105	ZNF654	no
1.31991	1.2289	up	ENSG00000163635	ATXN7	no
2.26002	1.60431	up	ENSG00000197442	MAP3K5	no
1.5319	1.01928	up	ENSG00000100084	HIRA	no
-1.02909	-1.18358	down	ENSG00000155393	HEATR3	no
3.42314	2.89313	up	ENSG00000183690	EFHC2	no
1.66358	1.70205	up	ENSG00000163660	CCNL1	no
0.843376	1.28604	up	ENSG00000112245	PTP4A1	no
-1.91817	-1.95854	down	ENSG00000197782	ZNF780A	no
1.28212	1.23413	up	ENSG00000059758	CDK17	no
-2.3665	-3.66753	down	ENSG00000180549	FUT7	no
1.39467	1.26172	up	ENSG00000152558	TMEM123	no
1.33197	3.07495	up	ENSG00000185291	IL3RA	no
-1.28907	-1.17513	down	ENSG00000198894	KIAA1737	no
-2.3617	-1.78965	down	ENSG00000139173	TMEM117	no
3.05545	3.47321	up	ENSG00000164647	STEAP1	no
-0.734656	-1.85262	down	ENSG00000239697	TNFSF12	no
7.05371	1.51927	up	ENSG00000113594	LIFR	yes
2.47487	2.27438	up	ENSG00000151692	RNF144A	no
-2.12926	-1.75515	down	ENSG00000259863	SH3RF3-AS1	no
-0.904916	-1.48651	down	ENSG00000141524	TMC6	no
1.0507	1.38232	up	ENSG00000073008	PVR	no
-0.758843	-2.28717	down	ENSG00000105122	RASAL3	no
-1.73522	-2.151	down	ENSG00000255121	RP11-110I1.12	no
-0.435439	-1.10804	down	ENSG00000197386	HTT	no
2.36486	1.23826	up	ENSG00000110324	IL10RA	yes
1.42944	2.57574	up	ENSG00000104974	LILRA1	no
2.69996	1.4081	up	ENSG00000157693	C9orf91	yes
1.49754	1.20584	up	ENSG00000074660	SCARF1	no
0.5337	1.75364	up	ENSG00000156011	PSD3	no
1.61536	2.81646	up	ENSG00000118849	RARRES1	no
-0.734742	-1.41492	down	ENSG00000136003	ISCU	no
-2.2885	-1.75364	down	ENSG00000153485	TMEM251	no
3.10066	1.71314	up	ENSG00000184675	AMER1	no
2.71706	2.2088	up	ENSG00000160013	PTGIR	no
-1.72679	-1.81005	down	ENSG00000159788	RGS12	no
1.90438	1.1042	up	ENSG00000179021	C3orf38	no
2.94617	2.27626	up	ENSG00000104112	SCG3	no
-1.66524	-2.57405	down	ENSG00000167851	CD300A	no
0.514056	3.10387	up	ENSG00000259717	LINC00677	no
-1.10234	-1.38945	down	ENSG00000135838	NPL	no
-1.18745	-1.39916	down	ENSG00000185305	ARL15	no
2.21104	1.69557	up	ENSG00000159399	HK2	no
4.35623	3.5193	up	ENSG00000196611	MMP1	no
3.87106	2.59225	up	ENSG00000164929	BAALC	no
2.75613	1.7307	up	ENSG00000183722	LHFP	no
2.38162	1.77878	up	ENSG00000171282	RP11-1055B8.7	no
-1.20102	-1.1853	down	ENSG00000196547	MAN2A2	no
-1.1369	-1.48097	down	ENSG00000126001	CEP250	no
2.3047	1.66376	up	ENSG00000101336	HCK	no
1.67599	1.76573	up	ENSG00000130489	SCO2	no
-2.47774	-2.41271	down	ENSG00000162073	PAQR4	no
2.28604	1.22105	up	ENSG00000185386	MAPK11	no
-1.139	-1.69693	down	ENSG00000154889	MPPE1	no
2.44836	1.50645	up	ENSG00000185201	IFITM2	no
-1.42256	-1.07218	down	ENSG00000144040	SFXN5	no
0.244573	2.08279	up	ENSG00000134107	BHLHE40	yes
-1.29518	-1.41702	down	ENSG00000211584	SLC48A1	no
1.17367	1.39184	up	ENSG00000060138	YBX3	no
-1.0766	-1.41954	down	ENSG00000163755	HPS3	no
-2.8252	-3.45699	down	ENSG00000182580	EPHB3	no
-1.13364	-1.97562	down	ENSG00000187566	NHLRC1	no
2.67463	1.97876	up	ENSG00000197329	PELI1	no
3.10916	1.69199	up	ENSG00000160932	LY6E	no
-1.60837	-1.05304	down	ENSG00000164169	PRMT10	no
-3.34707	-2.65343	down	ENSG00000196208	GREB1	no
-4.20708	-2.48645	down	ENSG00000150681	RGS18	no
-0.281766	-1.22294	down	ENSG00000103174	NAGPA	no
-0.869709	-1.57217	down	ENSG00000156521	TYSND1	no
-2.0689	-2.07756	down	ENSG00000141391	SLMO1	no
1.51828	1.37468	up	ENSG00000103642	LACTB	no
2.32637	1.81678	up	ENSG00000028137	TNFRSF1B	no
-2.24979	-1.94624	down	ENSG00000136111	TBC1D4	no
2.35907	2.19917	up	ENSG00000188215	DCUN1D3	no
-1.8284	-1.92545	down	ENSG00000134215	VAV3	no
0.162641	1.16506	up	ENSG00000122042	UBL3	no
1.18799	1.29587	up	ENSG00000203817	FAM72C	no
4.04239	2.6822	up	ENSG00000165949	IFI27	no
-0.958476	-1.38669	down	ENSG00000047346	FAM214A	no
1.81391	2.52774	up	ENSG00000027075	PRKCH	no
-0.83573	-2.86951	down	ENSG00000168874	ATOH8	no
4.29774	2.84159	up	ENSG00000055813	CCDC85A	no
2.14008	2.48551	up	ENSG00000263812	LINC00908	no
-0.956235	-2.28579	down	ENSG00000136404	TM6SF1	no
4.54486	1.65491	up	ENSG00000183813	CCR4	yes
-3.06148	-1.66664	down	ENSG00000131018	SYNE1	no
-3.35809	-1.98911	down	ENSG00000107282	APBA1	no
3.62748	3.8958	up	ENSG00000228800	RP11-253D19.1	no
-0.76324	-2.58756	down	ENSG00000149418	ST14	no
1.2474	1.19284	up	ENSG00000204520	MICA	no
0.891536	1.11389	up	ENSG00000164111	ANXA5	no
-0.888988	-1.29971	down	ENSG00000165609	NUDT5	no
-1.92775	-1.37698	down	ENSG00000136169	SETDB2	no
0.407333	1.9109	up	ENSG00000149289	ZC3H12C	no
1.74046	1.28224	up	ENSG00000189114	BLOC1S3	no
-1.55989	-1.11342	down	ENSG00000144909	OSBPL11	no
-1.54663	-1.2636	down	ENSG00000135185	TMEM243	no
3.34993	3.26003	up	ENSG00000231808	RP11-143M1.4	no
1.97201	3.47471	up	ENSG00000259834	RP11-284N8.3	no
-3.19643	-1.86575	down	ENSG00000168268	NT5DC2	no
1.97202	1.91457	up	ENSG00000123728	RAP2C	no
-3.13999	-1.19883	down	ENSG00000106799	TGFBR1	yes
-1.11069	-1.22596	down	ENSG00000128928	IVD	no
-2.04293	-1.57939	down	ENSG00000140526	ABHD2	no
-1.95396	-1.15049	down	ENSG00000141905	NFIC	no
0.839314	2.94856	up	ENSG00000169242	EFNA1	no
2.85669	2.45667	up	ENSG00000104951	IL4I1	no
0.564474	1.1308	up	ENSG00000173812	EIF1	no
0.562401	3.00719	up	ENSG00000186891	TNFRSF18	no
1.84883	1.54655	up	ENSG00000137449	CPEB2	no
-1.255	-2.56661	down	ENSG00000154930	ACSS1	no
-2.31286	-1.83034	down	ENSG00000247746	USP51	no
0.865557	1.51048	up	ENSG00000254470	AP5B1	no
1.53167	1.49799	up	ENSG00000113615	SEC24A	no
-2.06752	-1.00658	down	ENSG00000136444	RSAD1	yes
0.898943	1.89388	up	ENSG00000196878	LAMB3	no
-0.763316	-1.47375	down	ENSG00000188452	CERKL	no
1.23592	1.29142	up	ENSG00000164305	CASP3	no
4.24968	3.49134	up	ENSG00000271947	RP11-439M11.1	no
-2.77718	-2.13195	down	ENSG00000152782	PANK1	no
1.64152	1.56421	up	ENSG00000196233	LCOR	no
-1.45605	-1.06625	down	ENSG00000169925	BRD3	no
1.7981	1.58739	up	ENSG00000167693	NXN	no
-1.24787	-1.72337	down	ENSG00000140474	ULK3	no
1.79835	4.11694	up	ENSG00000267034	RP11-384O8.1	no
-1.45606	-2.7229	down	ENSG00000196934	RIMBP3B	no
-2.32227	-2.09456	down	ENSG00000100350	FOXRED2	no
2.30968	1.46211	up	ENSG00000100731	PCNX	no
0.778673	2.39357	up	ENSG00000138670	RASGEF1B	no
-0.886166	-2.00412	down	ENSG00000188747	NOXA1	no
0.617938	1.17507	up	ENSG00000100664	EIF5	no
0.668824	-1.33428	opposite	ENSG00000138756	BMP2K	yes
1.31829	2.45194	up	ENSG00000189221	MAOA	no
5.77848	1.60491	up	ENSG00000114698	PLSCR4	yes
-0.720475	-1.46117	down	ENSG00000003147	ICA1	no
-1.51612	-2.02287	down	ENSG00000183856	IQGAP3	no
-2.36903	-1.42119	down	ENSG00000266753	RP11-690G19.3	no
3.41968	2.16364	up	ENSG00000237980	RP11-338C15.3	no
-1.47507	-3.136	down	ENSG00000180767	CHST13	no
1.72751	1.12703	up	ENSG00000139921	TMX1	no
1.00079	1.01624	up	ENSG00000169118	CSNK1G1	no
-1.92979	-1.4209	down	ENSG00000110583	NAA40	no
3.65619	2.19959	up	ENSG00000136286	MYO1G	no
1.43396	1.11889	up	ENSG00000160753	RUSC1	no
-1.53153	-2.17381	down	ENSG00000170271	FAXDC2	no
1.96402	2.05658	up	ENSG00000168389	MFSD2A	no
-1.40822	-1.80696	down	ENSG00000185432	METTL7A	no
-3.20162	-1.54833	down	ENSG00000172349	IL16	yes
-0.546213	-1.0855	down	ENSG00000132024	CC2D1A	no
-2.8312	-1.75016	down	ENSG00000198208	RPS6KL1	no
-1.78754	-1.53557	down	ENSG00000188315	C3orf62	no
2.19247	1.54758	up	ENSG00000221869	CEBPD	no
-2.90755	-2.45133	down	ENSG00000102760	RGCC	no
-0.966744	-1.52494	down	ENSG00000169570	DTWD2	no
0.822707	2.53141	up	ENSG00000158683	PKD1L1	no
0.675675	2.15586	up	ENSG00000136114	THSD1	no
0.656078	1.89527	up	ENSG00000143924	EML4	no
-2.02707	-3.64678	down	ENSG00000113555	PCDH12	no
1.99565	2.74624	up	ENSG00000170379	FAM115C	no
1.29805	1.96624	up	ENSG00000176273	SLC35G1	no
-3.1293	-1.31794	down	ENSG00000100422	CERK	yes
-1.66073	-2.45189	down	ENSG00000151650	VENTX	no
0.861268	1.67043	up	ENSG00000173200	PARP15	no
-2.3382	-2.78372	down	ENSG00000169220	RGS14	no
-0.211199	-1.16316	down	ENSG00000137764	MAP2K5	no
-2.68723	-1.9573	down	ENSG00000124496	TRERF1	no
0.527651	1.08688	up	ENSG00000136273	HUS1	no
-0.542252	-1.84659	down	ENSG00000128487	SPECC1	no
0.716724	1.76275	up	ENSG00000103222	ABCC1	no
-1.63277	-1.69718	down	ENSG00000125434	SLC25A35	no
3.48243	1.25085	up	ENSG00000139178	C1RL	yes
-1.67429	-1.67898	down	ENSG00000106012	IQCE	no
1.58248	1.9745	up	ENSG00000130066	SAT1	no
-3.7581	-2.6013	down	ENSG00000198842	DUSP27	no
1.59717	1.13884	up	ENSG00000134371	CDC73	no
-2.35372	-3.16148	down	ENSG00000115112	TFCP2L1	no
-0.846035	-1.66051	down	ENSG00000156398	SFXN2	no
0.833319	1.23859	up	ENSG00000040199	PHLPP2	no
2.56585	1.74581	up	ENSG00000128578	STRIP2	no
0.990951	1.4329	up	ENSG00000182909	LENG9	no
1.30593	1.32935	up	ENSG00000134318	ROCK2	no
-3.65555	-2.07966	down	ENSG00000102683	SGCG	no
-2.83412	-1.87298	down	ENSG00000248835	AL357673.1	no
-1.38244	-2.04209	down	ENSG00000182511	FES	no
0.501098	1.75255	up	ENSG00000139618	BRCA2	no
-1.41321	-1.14085	down	ENSG00000162636	FAM102B	no
-0.555559	-1.06717	down	ENSG00000141480	ARRB2	no
-0.862628	-1.79878	down	ENSG00000158270	COLEC12	no
-4.1177	-2.04884	down	ENSG00000185909	KLHDC8B	no
0.868721	1.09179	up	ENSG00000166710	B2M	no
3.81947	2.50256	up	ENSG00000203804	ADAMTSL4-AS1	no
2.20473	1.60274	up	ENSG00000128203	ASPHD2	no
-1.1774	-1.57775	down	ENSG00000104883	PEX11G	no
3.12087	2.80754	up	ENSG00000172548	NIPAL4	no
-0.0391334	3.87428	opposite	ENSG00000189120	SP6	yes
0.987277	1.1468	up	ENSG00000071054	MAP4K4	no
-0.511714	2.00569	opposite	ENSG00000198796	ALPK2	yes
-3.63236	-1.78432	down	ENSG00000175538	KCNE3	no
3.91744	2.95719	up	ENSG00000273124	RP11-236B18.5	no
1.37773	2.03211	up	ENSG00000116667	C1orf21	no
-2.10353	-1.86512	down	ENSG00000167600	CYP2S1	no
-3.35625	-2.0827	down	ENSG00000271009	RP11-346C20.3	no
1.57298	1.24866	up	ENSG00000143384	MCL1	no
-1.30849	-1.10341	down	ENSG00000172766	NAA16	no
-0.0892737	-1.31183	down	ENSG00000112531	QKI	yes
1.73025	1.1317	up	ENSG00000172780	RAB43	no
-0.0285641	-1.51728	down	ENSG00000128245	YWHAH	yes
2.04639	2.16504	up	ENSG00000269967	RP11-84A19.4	no
1.51399	1.15113	up	ENSG00000198160	MIER1	no
-1.32755	-1.60228	down	ENSG00000268913	AC026806.2	no
-2.21762	-1.67664	down	ENSG00000257093	KIAA1147	no
-2.14958	-1.92426	down	ENSG00000141401	IMPA2	no
-0.90701	-1.94018	down	ENSG00000134072	CAMK1	no
-0.4306	1.40237	opposite	ENSG00000144749	LRIG1	yes
-1.11155	-1.41867	down	ENSG00000187626	ZKSCAN4	no
1.60062	1.36863	up	ENSG00000116954	RRAGC	no
-1.13251	-1.11499	down	ENSG00000165458	INPPL1	no
3.03862	2.57808	up	ENSG00000126262	FFAR2	no
2.63471	1.5324	up	ENSG00000139211	AMIGO2	no
-0.661517	-1.25384	down	ENSG00000134516	DOCK2	no
1.10358	2.08807	up	ENSG00000244414	CFHR1	no
1.12799	1.10431	up	ENSG00000176915	ANKLE2	no
0.903245	2.53668	up	ENSG00000271614	LINC00936	no
-0.649971	-1.4888	down	ENSG00000115232	ITGA4	no
-0.834995	-1.0369	down	ENSG00000142327	RNPEPL1	no
1.45911	1.82148	up	ENSG00000172331	BPGM	no
1.93509	3.46691	up	ENSG00000237927	RP3-393E18.2	no
2.05769	1.47001	up	ENSG00000137842	TMEM62	no
-0.953403	-1.21408	down	ENSG00000100077	ADRBK2	no
-2.08098	-5.35244	down	ENSG00000131482	G6PC	no
-2.06887	-2.35	down	ENSG00000134042	MRO	no
-3.78438	-2.07737	down	ENSG00000068137	PLEKHH3	no
-0.921661	-1.68198	down	ENSG00000268164	CTD-2337J16.1	no
1.20829	1.11472	up	ENSG00000115216	NRBP1	no
-1.63903	-1.72521	down	ENSG00000130304	SLC27A1	no
-4.587	-0.65939	down	ENSG00000124019	FAM124B	yes
1.73503	1.93975	up	ENSG00000000971	CFH	no
-1.16999	-1.50699	down	ENSG00000213672	NCKIPSD	no
-1.43525	-1.30169	down	ENSG00000088179	PTPN4	no
1.37591	1.22274	up	ENSG00000184678	HIST2H2BE	no
3.69976	2.6075	up	ENSG00000176046	NUPR1	no
1.24416	1.07591	up	ENSG00000163605	PPP4R2	no
1.16051	1.66351	up	ENSG00000178607	ERN1	no
1.30632	1.19531	up	ENSG00000072121	ZFYVE26	no
2.76821	1.01821	up	ENSG00000188706	ZDHHC9	yes
-1.19689	-2.15261	down	ENSG00000167216	KATNAL2	no
-0.389594	-1.19429	down	ENSG00000100354	TNRC6B	no
2.43235	1.71688	up	ENSG00000186654	PRR5	no
-0.625679	-1.28805	down	ENSG00000118960	HS1BP3	no
-2.58853	-1.7772	down	ENSG00000006025	OSBPL7	no
-1.30137	-1.71624	down	ENSG00000151062	CACNA2D4	no
3.24153	2.20279	up	ENSG00000150510	FAM124A	no
0.870718	1.04356	up	ENSG00000104825	NFKBIB	no
2.52906	1.94505	up	ENSG00000090530	LEPREL1	no
-1.91252	-1.97039	down	ENSG00000186047	DLEU7	no
-1.94341	-2.83449	down	ENSG00000148798	INA	no
-1.07535	-3.06795	down	ENSG00000176659	C20orf197	no
-1.54702	-1.73191	down	ENSG00000181804	SLC9A9	no
-1.19324	-1.09842	down	ENSG00000151502	VPS26B	no
-1.46633	-1.41528	down	ENSG00000160685	ZBTB7B	no
6.04092	1.56424	up	ENSG00000070808	CAMK2A	yes
3.37983	4.58176	up	ENSG00000171855	IFNB1	no
6.37408	1.14856	up	ENSG00000164188	RANBP3L	yes
0.921507	1.59002	up	ENSG00000112972	HMGCS1	no
-3.09516	-1.78744	down	ENSG00000178789	CD300LB	no
3.21295	2.49965	up	ENSG00000224363	RP11-289H16.1	no
-1.35015	-1.3618	down	ENSG00000185650	ZFP36L1	no
2.75983	1.98095	up	ENSG00000231560	AC091814.3	no
-0.14716	-1.29599	down	ENSG00000131374	TBC1D5	no
1.52849	1.18666	up	ENSG00000163389	POGLUT1	no
3.13176	1.45746	up	ENSG00000146192	FGD2	yes
0.342666	1.34844	up	ENSG00000127947	PTPN12	no
-1.91164	-1.17835	down	ENSG00000138078	PREPL	no
1.59505	3.35833	up	ENSG00000073861	TBX21	no
-4.29767	-2.41401	down	ENSG00000186451	SPATA12	no
2.86281	2.04594	up	ENSG00000136492	BRIP1	no
1.42833	1.88289	up	ENSG00000204525	HLA-C	no
1.94642	1.53968	up	ENSG00000118495	PLAGL1	no
-2.57882	-2.14969	down	ENSG00000141570	CBX8	no
-1.12351	-1.06371	down	ENSG00000124702	KLHDC3	no
2.12027	1.80004	up	ENSG00000235725	AC007389.3	no
1.33072	1.47718	up	ENSG00000105656	ELL	no
0.67209	1.27678	up	ENSG00000197019	SERTAD1	no
6.14654	1.47092	up	ENSG00000159403	C1R	yes
2.63793	1.9687	up	ENSG00000041982	TNC	no
1.51397	1.5213	up	ENSG00000105967	TFEC	no
1.81832	1.33243	up	ENSG00000101596	SMCHD1	no
-0.945844	-1.74104	down	ENSG00000183208	GDPGP1	no
-2.54254	-1.39305	down	ENSG00000172667	ZMAT3	no
-1.75809	-1.17875	down	ENSG00000136478	TEX2	no
2.39167	1.23076	up	ENSG00000067221	STOML1	no
2.02032	2.30997	up	ENSG00000076554	TPD52	no
-1.19649	-2.68995	down	ENSG00000143217	PVRL4	no
-1.22233	-1.79863	down	ENSG00000158887	MPZ	no
-2.35665	-1.73813	down	ENSG00000143412	ANXA9	no
-1.10872	-1.29679	down	ENSG00000149929	HIRIP3	no
-3.22282	-1.60413	down	ENSG00000130844	ZNF331	no
-0.87692	-1.40487	down	ENSG00000106991	ENG	no
-1.95461	-2.11046	down	ENSG00000137819	PAQR5	no
1.41848	1.28584	up	ENSG00000110330	BIRC2	no
-1.05155	-1.16887	down	ENSG00000114738	MAPKAPK3	no
-1.92661	-1.26789	down	ENSG00000142197	DOPEY2	no
1.87802	1.47078	up	ENSG00000062582	MRPS24	no
-0.518877	-1.10747	down	ENSG00000100319	ZMAT5	no
1.25382	1.76504	up	ENSG00000169136	ATF5	no
-1.47665	-1.25393	down	ENSG00000139625	MAP3K12	no
0.765962	1.2208	up	ENSG00000123908	AGO2	no
-0.546822	-1.30682	down	ENSG00000140398	NEIL1	no
-1.39911	-1.3757	down	ENSG00000105851	PIK3CG	no
0.545494	1.08562	up	ENSG00000213121	AL590867.1	no
3.82455	2.97266	up	ENSG00000116031	CD207	no
-0.793526	-1.1057	down	ENSG00000115325	DOK1	no
-0.569927	-1.43738	down	ENSG00000148218	ALAD	no
-1.47523	-1.31146	down	ENSG00000132383	RPA1	no
1.63903	1.78691	up	ENSG00000087299	L2HGDH	no
-0.74856	-2.00505	down	ENSG00000134256	CD101	no
-1.817	-3.00632	down	ENSG00000232591	RP5-1031D4.2	no
1.82372	1.43697	up	ENSG00000269430	LRRC3DN	no
3.61947	3.27889	up	ENSG00000232680	AC002511.3	no
1.06282	1.38555	up	ENSG00000112419	PHACTR2	no
-1.77944	-1.74656	down	ENSG00000178935	ZNF552	no
-1.57585	-1.13777	down	ENSG00000119865	CNRIP1	no
-0.382652	-1.26555	down	ENSG00000137494	ANKRD42	no
1.88265	1.59887	up	ENSG00000121797	CCRL2	no
4.2013	1.46345	up	ENSG00000173926	2003-03-01	yes
-1.33108	-1.88776	down	ENSG00000213203	GIMAP1	no
-2.11962	-2.4674	down	ENSG00000171643	S100Z	no
3.55114	1.5216	up	ENSG00000138639	ARHGAP24	yes
-1.12444	-1.10511	down	ENSG00000145335	SNCA	no
-2.1688	-1.1641	down	ENSG00000154127	UBASH3B	no
-0.313146	2.07943	opposite	ENSG00000185022	MAFF	yes
0.250231	1.39178	up	ENSG00000132510	KDM6B	no
-0.82092	-1.27606	down	ENSG00000105738	SIPA1L3	no
-1.37193	-1.2511	down	ENSG00000156711	MAPK13	no
-1.00333	-1.01639	down	ENSG00000147526	TACC1	no
-2.52619	-1.70161	down	ENSG00000183323	CCDC125	no
0.807127	2.00532	up	ENSG00000197142	ACSL5	no
-1.71794	-1.17488	down	ENSG00000138604	GLCE	no
1.48575	2.93929	up	ENSG00000171517	LPAR3	no
1.51591	1.11272	up	ENSG00000105287	PRKD2	no
1.16636	1.02638	up	ENSG00000124795	DEK	no
3.9154	1.57829	up	ENSG00000251323	RP11-452H21.4	yes
-1.44232	-1.90531	down	ENSG00000131747	TOP2A	no
6.56671	1.50822	up	ENSG00000150630	VEGFC	yes
0.964005	1.53279	up	ENSG00000135124	P2RX4	no
1.94818	1.03931	up	ENSG00000175895	PLEKHF2	no
0.684551	3.77887	up	ENSG00000173404	INSM1	no
-0.955361	-1.04237	down	ENSG00000205356	TECPR1	no
1.66003	0.988878	up	ENSG00000176102	CSTF3	no
-0.738774	-1.0586	down	ENSG00000179941	BBS10	no
-2.21011	-1.93956	down	ENSG00000198865	CCDC152	no
-2.19464	-1.51958	down	ENSG00000151474	FRMD4A	no
-2.23011	-2.29175	down	ENSG00000204161	C10orf128	no
0.931052	1.25068	up	ENSG00000155096	AZIN1	no
-0.548891	-1.22394	down	ENSG00000158006	PAFAH2	no
-3.40475	-2.85773	down	ENSG00000124191	TOX2	no
-2.50986	-1.61765	down	ENSG00000157933	SKI	no
-1.22078	-1.68611	down	ENSG00000109066	TMEM104	no
1.86037	2.55838	up	ENSG00000181634	TNFSF15	no
0.22681	1.17917	up	ENSG00000138386	NAB1	no
-1.71415	-1.10465	down	ENSG00000186104	CYP2R1	no
-3.06514	-1.83291	down	ENSG00000186193	SAPCD2	no
-0.343907	-1.42344	down	ENSG00000267534	S1PR2	no
-2.67264	-1.46803	down	ENSG00000170921	TANC2	no
2.57609	1.32837	up	ENSG00000107551	RASSF4	no
-0.452901	-1.24802	down	ENSG00000175898	CTD-2369P2.2	no
2.80367	2.85889	up	ENSG00000187944	C2orf66	no
0.313968	1.33843	up	ENSG00000142227	EMP3	no
1.97343	2.23659	up	ENSG00000269089	AP003733.1	no
1.38342	1.10555	up	ENSG00000181788	SIAH2	no
1.80806	1.58377	up	ENSG00000188375	H3F3C	no
0.616727	2.95292	up	ENSG00000114251	WNT5A	no
2.40051	1.76771	up	ENSG00000113368	LMNB1	no
-2.67446	-1.45981	down	ENSG00000099250	NRP1	no
-1.81326	-1.65199	down	ENSG00000154229	PRKCA	no
2.07003	1.45755	up	ENSG00000181649	PHLDA2	no
-0.641883	-1.78219	down	ENSG00000161642	ZNF385A	no
3.12016	1.85021	up	ENSG00000106571	GLI3	no
0.384247	1.76629	up	ENSG00000102908	NFAT5	no
-1.32521	-1.2789	down	ENSG00000167840	ZNF232	no
1.61853	1.25829	up	ENSG00000165322	ARHGAP12	no
0.508372	1.43364	up	ENSG00000008294	SPAG9	no
1.32848	1.38741	up	ENSG00000136371	MTHFS	no
-1.62482	-1.717	down	ENSG00000162066	AMDHD2	no
-1.6124	-1.84025	down	ENSG00000005882	PDK2	no
5.7772	1.99679	up	ENSG00000234362	AC104654.2	no
0.122966	1.9127	up	ENSG00000186088	GSAP	no
1.17875	1.42269	up	ENSG00000102221	PHF16	no
0.556501	-1.55001	opposite	ENSG00000155849	ELMO1	yes
-1.33458	-1.39666	down	ENSG00000115841	RMDN2	no
1.59682	1.7442	up	ENSG00000061918	GUCY1B3	no
1.86093	1.27399	up	ENSG00000083097	DOPEY1	no
-0.884828	-1.61963	down	ENSG00000145819	ARHGAP26	no
-1.21357	-1.26457	down	ENSG00000177675	CD163L1	no
3.73522	3.13292	up	ENSG00000189001	SBSN	no
-2.101	-1.447	down	ENSG00000187474	FPR3	no
-1.27518	-1.11003	down	ENSG00000106266	SNX8	no
1.45718	1.0533	up	ENSG00000116809	ZBTB17	no
-0.474323	-1.57159	down	ENSG00000145882	PCYOX1L	no
2.61892	1.8293	up	ENSG00000114737	CISH	no
-1.49099	-1.5196	down	ENSG00000013810	TACC3	no
-1.43451	-2.02909	down	ENSG00000167074	TEF	no
1.61664	1.10684	up	ENSG00000168495	POLR3D	no
4.23713	2.61585	up	ENSG00000206073	SERPINB4	no
0.619565	2.01148	up	ENSG00000113369	ARRDC3	no
-1.85873	-1.62948	down	ENSG00000111729	CLEC4A	no
3.14369	2.0995	up	ENSG00000227502	RP1-249H1.4	no
1.58388	1.71165	up	ENSG00000152503	TRIM36	no
-1.57038	-1.36373	down	ENSG00000072422	RHOBTB1	no
-2.42741	-1.5166	down	ENSG00000254837	AP001372.2	no
6.39975	0.955683	up	ENSG00000145623	OSMR	yes
0.313834	1.29321	up	ENSG00000151694	ADAM17	no
1.35452	2.82317	up	ENSG00000164736	SOX17	no
-2.74087	-1.7225	down	ENSG00000197355	UAP1L1	no
2.01919	1.16991	up	ENSG00000204217	BMPR2	no
-1.63404	-2.10878	down	ENSG00000149150	SLC43A1	no
-1.45848	-1.25137	down	ENSG00000234608	MAPKAPK5-AS1	no
-3.06395	-2.61556	down	ENSG00000122477	LRRC39	no
-1.09155	-1.32432	down	ENSG00000143933	CALM2	no
1.7521	2.09005	up	ENSG00000259207	ITGB3	no
-2.26828	-1.08726	down	ENSG00000150756	FAM173B	yes
3.48663	3.35136	up	ENSG00000133328	HRASLS2	no
1.21502	1.40805	up	ENSG00000179331	RAB39A	no
0.874507	1.15962	up	ENSG00000101346	POFUT1	no
-3.22045	-2.53771	down	ENSG00000235117	RP11-229P13.20	no
1.3644	1.05547	up	ENSG00000008130	NADK	no
-1.62768	-1.92349	down	ENSG00000181444	ZNF467	no
0.755653	1.14378	up	ENSG00000106299	WASL	no
-0.96723	-1.11712	down	ENSG00000222011	FAM185A	no
4.80027	1.29643	up	ENSG00000114529	C3orf52	yes
4.5399	1.54382	up	ENSG00000169946	ZFPM2	no
-2.89787	-3.47067	down	ENSG00000226281	RP1-80N2.2	no
0.185114	1.65686	up	ENSG00000006118	TMEM132A	no
-0.255254	-1.73371	down	ENSG00000100285	NEFH	no
-1.05124	-1.06041	down	ENSG00000149474	CSRP2BP	no
3.33564	1.76636	up	ENSG00000154548	SRSF12	no
-3.2809	-1.70043	down	ENSG00000158715	SLC45A3	no
2.86979	1.14628	up	ENSG00000076067	RBMS2	yes
-0.364089	-2.34381	down	ENSG00000160593	AMICA1	no
0.18483	1.49049	up	ENSG00000159200	RCAN1	no
-0.32728	-1.06196	down	ENSG00000186376	ZNF75D	no
-0.839626	-1.70437	down	ENSG00000138185	ENTPD1	no
1.16119	1.15063	up	ENSG00000077585	GPR137B	no
4.993	1.23402	up	ENSG00000168421	RHOH	yes
1.22375	1.3882	up	ENSG00000075426	FOSL2	no
-0.704163	-1.66227	down	ENSG00000163803	PLB1	no
-2.27297	-1.62758	down	ENSG00000134222	PSRC1	no
0.0498011	1.61464	up	ENSG00000134250	NOTCH2	no
2.61739	1.99406	up	ENSG00000250274	CTB-114C7.4	no
2.60847	4.60125	up	ENSG00000182393	IFNL1	no
-0.519471	-2.39241	down	ENSG00000188305	C19orf35	no
2.43534	1.17627	up	ENSG00000137752	CASP1	no
-1.2887	-1.21484	down	ENSG00000165572	KBTBD6	no
1.81416	1.49192	up	ENSG00000123737	EXOSC9	no
2.83563	1.19546	up	ENSG00000130222	GADD45G	yes
-1.41018	-2.38377	down	ENSG00000186074	CD300LF	no
1.4767	2.18578	up	ENSG00000154655	L3MBTL4	no
0.289432	2.3347	up	ENSG00000117009	KMO	no
-1.5546	-1.39248	down	ENSG00000128000	ZNF780B	no
-0.832677	-2.46002	down	ENSG00000179761	PIPOX	no
-1.5247	-1.48383	down	ENSG00000186564	FOXD2	no
1.86759	1.46601	up	ENSG00000264469	RP11-173M1.8	no
1.08538	1.26267	up	ENSG00000164329	PAPD4	no
-2.56724	-3.63351	down	ENSG00000257398	RP11-554D14.6	no
1.54875	0.972547	up	ENSG00000134758	RNF138	no
-2.93527	-1.55704	down	ENSG00000136158	SPRY2	no
-0.989547	-1.16792	down	ENSG00000100360	IFT27	no
1.57295	1.41923	up	ENSG00000069493	CLEC2D	no
2.9621	2.14006	up	ENSG00000260359	RP11-4F5.2	no
1.54313	1.86841	up	ENSG00000187811	AP000867.1	no
-1.23906	-1.60043	down	ENSG00000180448	HMHA1	no
-0.249364	-1.20983	down	ENSG00000213445	SIPA1	no
1.64812	1.53888	up	ENSG00000088827	SIGLEC1	no
-1.75744	-1.10571	down	ENSG00000168569	TMEM223	no
1.12484	1.24389	up	ENSG00000111266	DUSP16	no
-1.93257	-1.05527	down	ENSG00000196576	PLXNB2	no
0.548794	1.2743	up	ENSG00000171310	CHST11	no
1.37264	0.997647	up	ENSG00000213064	SFT2D2	no
-1.72034	-1.77815	down	ENSG00000143110	C1orf162	no
-0.627043	-1.39451	down	ENSG00000010704	HFE	no
0.444621	3.05504	up	ENSG00000062282	DGAT2	no
-2.03996	-1.81105	down	ENSG00000175294	CATSPER1	no
-0.437132	-1.12036	down	ENSG00000059377	TBXAS1	no
1.21736	1.42647	up	ENSG00000108510	MED13	no
-0.950352	-1.26397	down	ENSG00000138002	IFT172	no
1.11823	1.28997	up	ENSG00000147853	AK3	no
-1.33473	-1.73136	down	ENSG00000137841	PLCB2	no
2.27129	1.34558	up	ENSG00000131669	NINJ1	no
-1.30409	-1.24523	down	ENSG00000204859	ZBTB48	no
1.59093	1.3274	up	ENSG00000130962	PRRG1	no
-0.952859	-1.1039	down	ENSG00000103249	CLCN7	no
-1.15736	-1.07639	down	ENSG00000151503	NCAPD3	no
-1.20368	-1.21197	down	ENSG00000221886	C5orf54	no
0.93433	1.18932	up	ENSG00000156500	FAM122C	no
3.27458	1.24472	up	ENSG00000168016	TRANK1	yes
-1.59499	-1.00791	down	ENSG00000178537	SLC25A20	no
-0.977622	-1.23571	down	ENSG00000124782	RREB1	no
0.825113	1.50832	up	ENSG00000205268	PDE7A	no
1.46724	1.14866	up	ENSG00000138600	SPPL2A	no
2.76803	1.84745	up	ENSG00000213949	ITGA1	no
2.13989	1.35498	up	ENSG00000101236	RNF24	no
-0.53414	-1.09482	down	ENSG00000172725	CORO1B	no
-1.5199	-1.16459	down	ENSG00000127334	DYRK2	no
0.777589	1.50207	up	ENSG00000102172	SMS	no
2.42618	0.99038	up	ENSG00000198900	TOP1	yes
4.83362	0.878981	up	ENSG00000227531	RP11-202G18.1	yes
4.68125	0.941108	up	ENSG00000105137	SYDE1	yes
2.88344	1.74501	up	ENSG00000240694	PNMA2	no
1.02402	1.17203	up	ENSG00000031081	ARHGAP31	no
-1.54348	-1.01151	down	ENSG00000160570	DEDD2	no
4.56689	2.59939	up	ENSG00000233214	AC002511.2	no
0.788305	2.16876	up	ENSG00000163220	S100A9	no
5.59924	1.36421	up	ENSG00000166396	SERPINB7	yes
-0.850811	-1.84165	down	ENSG00000100276	RASL10A	no
-1.28878	-1.23466	down	ENSG00000103064	SLC7A6	no
-1.63396	-1.47856	down	ENSG00000250777	RP13-884E18.4	no
-1.06262	-1.63902	down	ENSG00000104290	FZD3	no
-1.05981	-1.0947	down	ENSG00000196498	NCOR2	no
-1.25282	-1.28615	down	ENSG00000115756	HPCAL1	no
1.06989	1.02356	up	ENSG00000139505	MTMR6	no
-0.462195	-1.11854	down	ENSG00000182095	TNRC18	no
-1.4647	-1.41979	down	ENSG00000066294	CD84	no
-1.30607	-1.51227	down	ENSG00000104915	STX10	no
-0.941055	-2.60958	down	ENSG00000157303	SUSD3	no
-1.04051	-1.32112	down	ENSG00000147592	LACTB2	no
1.60235	1.65993	up	ENSG00000104689	TNFRSF10A	no
1.74827	2.06301	up	ENSG00000162643	WDR63	no
-0.250245	-1.082	down	ENSG00000147251	DOCK11	no
-0.784608	-1.05859	down	ENSG00000125249	RAP2A	no
-1.02226	-1.50889	down	ENSG00000142347	MYO1F	no
1.40468	1.8761	up	ENSG00000162777	DENND2D	no
-1.97679	-1.12343	down	ENSG00000132535	DLG4	no
1.61312	1.77951	up	ENSG00000105889	STEAP1B	no
2.34766	1.42345	up	ENSG00000142178	SIK1	no
-0.908943	-1.12936	down	ENSG00000162600	OMA1	no
0.615205	1.32012	up	ENSG00000186594	MIR22HG	no
0.0266044	1.08482	up	ENSG00000170113	NIPA1	no
1.06508	1.79635	up	ENSG00000104946	TBC1D17	no
-2.45774	-1.25942	down	ENSG00000258301	RP11-488C13.5	no
1.95298	1.10382	up	ENSG00000160767	FAM189B	no
2.21057	1.22971	up	ENSG00000113580	NR3C1	no
-1.48635	-1.60474	down	ENSG00000250126	RP13-884E18.2	no
-3.02796	-2.41449	down	ENSG00000169291	SHE	no
-2.40423	-1.39881	down	ENSG00000165655	ZNF503	no
-3.03078	-1.78397	down	ENSG00000187266	EPOR	no
-2.2168	-1.33914	down	ENSG00000062822	POLD1	no
1.20802	2.6083	up	ENSG00000166592	RRAD	no
-1.27203	-1.19706	down	ENSG00000174233	ADCY6	no
0.355572	-1.37106	opposite	ENSG00000169087	HSPBAP1	yes
1.29755	1.14833	up	ENSG00000223804	RP6-206I17.1	no
1.59408	1.2091	up	ENSG00000215863	RP11-495P10.2	no
0.911116	1.36452	up	ENSG00000173334	TRIB1	no
1.67972	2.30325	up	ENSG00000186583	SPATC1	no
0.989168	1.04235	up	ENSG00000144445	KANSL1L	no
-1.21283	-1.10824	down	ENSG00000116161	CACYBP	no
0.746145	1.98021	up	ENSG00000233396	RP11-458D21.1	no
0.658781	2.37085	up	ENSG00000079337	RAPGEF3	no
-3.04619	-1.70492	down	ENSG00000255103	KIAA0754	no
2.67421	1.40376	up	ENSG00000176788	BASP1	no
2.29362	2.47542	up	ENSG00000271856	RP11-861A13.4	no
0.382374	-1.83529	opposite	ENSG00000155926	SLA	yes
-1.01196	-1.61744	down	ENSG00000164620	RELL2	no
-0.184182	-1.58569	down	ENSG00000122122	SASH3	no
1.39201	0.975343	up	ENSG00000033178	UBA6	no
1.66259	1.04203	up	ENSG00000170791	CHCHD7	no
0.414817	1.65858	up	ENSG00000215845	TSTD1	no
1.82884	1.34369	up	ENSG00000196628	TCF4	no
5.4303	1.48659	up	ENSG00000105825	TFPI2	no
-2.55287	-1.94183	down	ENSG00000162496	DHRS3	no
0.191872	-2.45074	opposite	ENSG00000179583	CIITA	yes
-1.03111	-1.92024	down	ENSG00000112759	SLC29A1	no
1.16126	1.10181	up	ENSG00000153975	ZUFSP	no
-1.82499	-1.29051	down	ENSG00000125898	FAM110A	no
-1.03555	-3.21927	down	ENSG00000268027	AC006129.2	no
0.72649	2.88288	up	ENSG00000162692	VCAM1	no
7.65495	0.29063	up	ENSG00000128917	DLL4	yes
-2.11126	-1.73408	down	ENSG00000242498	C15orf38	no
-0.870205	-1.12473	down	ENSG00000099875	MKNK2	no
0.678242	1.49258	up	ENSG00000114784	EIF1B	no
1.9328	1.58672	up	ENSG00000152894	PTPRK	no
-1.00015	-1.19715	down	ENSG00000111850	SMIM8	no
2.05583	2.39753	up	ENSG00000130487	KLHDC7B	no
1.16263	1.53293	up	ENSG00000106829	TLE4	no
-1.81377	-1.82206	down	ENSG00000147130	ZMYM3	no
-0.752896	-1.34925	down	ENSG00000204371	EHMT2	no
1.46118	2.79932	up	ENSG00000186994	KANK3	no
-2.1706	-1.38555	down	ENSG00000168010	ATG16L2	no
1.63379	1.64936	up	ENSG00000138685	FGF2	no
-0.869115	-1.3267	down	ENSG00000138413	IDH1	no
4.07099	2.48887	up	ENSG00000205300	RP11-352D3.2	no
-2.36168	-1.28532	down	ENSG00000121690	DEPDC7	no
2.53792	1.53121	up	ENSG00000158106	RHPN1	no
0.80024	1.03226	up	ENSG00000144566	RAB5A	no
5.70968	1.20173	up	ENSG00000178033	FAM26E	yes
-1.76788	-1.35565	down	ENSG00000233901	RP11-65J3.1	no
0.0742256	4.37575	up	ENSG00000163735	CXCL5	no
4.70025	1.27938	up	ENSG00000169908	TM4SF1	yes
-1.50299	-1.023	down	ENSG00000176055	MBLAC2	no
2.38708	3.70769	up	ENSG00000267654	RP11-973H7.4	no
1.24665	1.43116	up	ENSG00000176170	SPHK1	no
0.889023	4.68256	up	ENSG00000241449	RP11-545G3.1	no
2.28166	1.43513	up	ENSG00000198814	GK	no
3.11124	1.21748	up	ENSG00000120833	SOCS2	no
-0.983402	-1.33048	down	ENSG00000170190	SLC16A5	no
-3.29298	-1.65368	down	ENSG00000126861	OMG	no
-2.49185	-1.27738	down	ENSG00000132749	MTL5	no
-0.883054	-1.1857	down	ENSG00000032444	PNPLA6	no
-2.01538	-2.38929	down	ENSG00000246898	LINC00920	no
1.09264	1.19453	up	ENSG00000173281	PPP1R3B	no
-4.25312	-2.4827	down	ENSG00000230778	ANKRD63	no
5.19274	1.52355	up	ENSG00000196503	ARL9	yes
2.8222	1.68644	up	ENSG00000104368	PLAT	no
2.38287	1.15303	up	ENSG00000196843	ARID5A	no
1.35225	4.03291	up	ENSG00000215306	AL135998.1	no
-4.51132	-1.80992	down	ENSG00000178623	GPR35	yes
0.400623	1.38544	up	ENSG00000175471	MCTP1	no
-0.48021	-1.10996	down	ENSG00000160703	NLRX1	no
-0.433221	-1.80235	down	ENSG00000262370	RP11-473M20.9	no
1.37741	-2.02967	opposite	ENSG00000143772	ITPKB	yes
1.31252	0.970565	up	ENSG00000151466	SCLT1	no
-0.750937	-1.46251	down	ENSG00000076258	FMO4	no
-1.31546	-2.1578	down	ENSG00000162739	SLAMF6	no
1.68833	3.43675	up	ENSG00000223511	RP13-297E16.4	no
-2.32422	-1.58005	down	ENSG00000120913	PDLIM2	no
3.8254	1.23905	up	ENSG00000198133	TMEM229B	yes
-2.21347	-1.72021	down	ENSG00000145708	CRHBP	no
1.37684	1.02138	up	ENSG00000235398	LINC00623	no
1.07847	1.12459	up	ENSG00000178694	NSUN3	no
1.75013	1.40365	up	ENSG00000135048	TMEM2	no
-0.821947	-1.22386	down	ENSG00000164713	BRI3	no
1.22333	1.49897	up	ENSG00000204632	HLA-G	no
0.526016	2.03212	up	ENSG00000091129	NRCAM	no
-0.261325	-1.37856	down	ENSG00000160712	IL6R	no
-0.545391	-1.29443	down	ENSG00000115318	LOXL3	no
-1.00439	-1.49488	down	ENSG00000082781	ITGB5	no
-1.7667	-1.49081	down	ENSG00000143851	PTPN7	no
-1.41184	-1.37743	down	ENSG00000080839	RBL1	no
-2.85389	-1.28176	down	ENSG00000143153	ATP1B1	no
1.58153	2.23015	up	ENSG00000166825	ANPEP	no
0.430909	2.62379	up	ENSG00000101670	LIPG	no
7.56906	0.552188	up	ENSG00000114019	AMOTL2	yes
-0.728734	-1.14729	down	ENSG00000054611	TBC1D22A	no
1.28175	1.30297	up	ENSG00000106462	EZH2	no
1.65633	3.11248	up	ENSG00000229801	RP11-353N4.1	no
-0.0757336	-1.19194	down	ENSG00000205593	DENND6B	no
-0.625734	-1.35092	down	ENSG00000156030	ELMSAN1	no
-0.517449	-1.12719	down	ENSG00000168944	CEP120	no
-2.16249	-2.03451	down	ENSG00000223396	RPS10P7	no
-0.629347	-1.15177	down	ENSG00000089820	ARHGAP4	no
-0.844694	-1.12624	down	ENSG00000004975	DVL2	no
1.01018	1.19112	up	ENSG00000114933	INO80D	no
-1.80905	-1.56972	down	ENSG00000131398	KCNC3	no
-4.652	-0.81633	down	ENSG00000222040	ADRA2B	no
3.47608	1.08794	up	ENSG00000187764	SEMA4D	yes
-1.60609	-1.49501	down	ENSG00000005471	ABCB4	no
-1.04018	-1.07246	down	ENSG00000153214	TMEM87B	no
3.59377	1.20243	up	ENSG00000104067	TJP1	yes
-0.635145	-1.99639	down	ENSG00000074370	ATP2A3	no
2.21056	2.32303	up	ENSG00000163673	DCLK3	no
1.11366	2.16634	up	ENSG00000178104	PDE4DIP	no
-0.152034	-1.97654	down	ENSG00000007129	CEACAM21	no
-1.07518	-1.79977	down	ENSG00000260682	7SK	no
0.979812	3.39007	up	ENSG00000102962	CCL22	no
1.15631	1.97602	up	ENSG00000253958	CLDN23	no
2.57062	1.8121	up	ENSG00000227017	AC007036.6	no
3.24031	1.16282	up	ENSG00000128016	ZFP36	yes
1.51684	1.08598	up	ENSG00000108021	FAM208B	no
1.35965	1.46154	up	ENSG00000166394	CYB5R2	no
1.13315	2.9869	up	ENSG00000143546	S100A8	no
0.737044	1.18961	up	ENSG00000205208	C4orf46	no
2.8418	1.6529	up	ENSG00000141441	GAREM	no
1.69352	1.56625	up	ENSG00000118804	FAM47E-STBD1	no
-3.44526	-3.06315	down	ENSG00000254343	RP11-760H22.2	no
-1.17945	-1.05842	down	ENSG00000197535	MYO5A	no
2.12142	1.62445	up	ENSG00000263053	RP11-1055B8.6	no
-2.88402	-1.64207	down	ENSG00000270189	RP11-258C19.7	no
-1.27699	-1.09563	down	ENSG00000218510	LINC00339	no
1.13953	1.01853	up	ENSG00000133065	SLC41A1	no
-0.562877	1.61878	opposite	ENSG00000151240	DIP2C	yes
0.503438	-2.07678	opposite	ENSG00000179144	GIMAP7	yes
-1.10768	-2.21184	down	ENSG00000196782	MAML3	no
1.74865	1.16236	up	ENSG00000171631	P2RY6	no
-1.70227	-1.31194	down	ENSG00000075275	CELSR1	no
-0.674984	-1.16599	down	ENSG00000174456	C12orf76	no
2.07684	0.963321	up	ENSG00000106100	NOD1	no
1.28374	1.67744	up	ENSG00000272403	RP1-93H18.7	no
1.17007	1.61441	up	ENSG00000112297	AIM1	no
1.19197	2.52417	up	ENSG00000142149	HUNK	no
0.955874	1.08106	up	ENSG00000174405	LIG4	no
-2.02295	-1.09012	down	ENSG00000177303	CASKIN2	no
2.50471	1.21632	up	ENSG00000079263	SP140	no
3.45872	3.2043	up	ENSG00000211688	TRGJP2	no
1.66156	0.943345	up	ENSG00000049449	RCN1	no
-0.797832	-1.95056	down	ENSG00000258082	RP11-443B7.3	no
4.55819	1.05348	up	ENSG00000100453	GZMB	yes
0.0265097	-1.62302	opposite	ENSG00000129675	ARHGEF6	no
-1.05288	-2.56252	down	ENSG00000122223	CD244	no
-0.785179	-1.419	down	ENSG00000012124	CD22	no
2.14699	1.57916	up	ENSG00000170915	PAQR8	no
-3.29349	-2.0598	down	ENSG00000198794	SCAMP5	no
-1.46118	-1.75361	down	ENSG00000136717	BIN1	no
2.15545	1.16771	up	ENSG00000136867	SLC31A2	no
-3.00905	-1.48664	down	ENSG00000142552	RCN3	no
-1.8061	-1.30057	down	ENSG00000272316	XXbac-BPGBPG55C20.2	no
-0.713769	-1.30864	down	ENSG00000006534	ALDH3B1	no
7.10337	0.75403	up	ENSG00000114948	ADAM23	yes
-2.04231	-1.0418	down	ENSG00000133111	RFXAP	no
1.42299	1.80883	up	ENSG00000167703	SLC43A2	no
2.42515	1.02776	up	ENSG00000057657	PRDM1	yes
-0.478638	-1.65222	down	ENSG00000166068	SPRED1	no
-2.46807	-1.62019	down	ENSG00000173638	SLC19A1	no
2.10565	1.56842	up	ENSG00000270039	RP11-571M6.17	no
-1.47141	-4.51475	down	ENSG00000253968	CTB-32H22.1	no
-0.418927	-1.13042	down	ENSG00000188312	CENPP	no
1.11926	1.30779	up	ENSG00000168961	LGALS9	no
1.61037	1.20604	up	ENSG00000232774	RP11-47I22.3	no
-1.3293	-1.1446	down	ENSG00000186687	LYRM7	no
0.306677	1.42139	up	ENSG00000085185	BCORL1	no
-1.50631	-1.81584	down	ENSG00000242474	AC093627.9	no
4.98465	0.919844	up	ENSG00000187140	FOXD3	yes
0.584992	1.25986	up	ENSG00000180611	MB21D2	no
[truncated: 936 more rows]

## Sheet: Table S4
Supplementary Table S4: List of chemokines with significant interactions in LPS response.
gene_id	gene_name	Interaction log2FC	Interaction padj	IPSDM.ctrl (TPM)	IPSDM.LPS (TPM)	MDM.ctrl (TPM)	MDM.LPS (TPM)	Receptor (1)	Target cells
ENSG00000124875	CXCL6	-1.79737	0.00164824	23.8649	120.283	6.17269	1.95799	CXCR1/CXCR2	neutrophils (2)
ENSG00000081041	CXCL2	-1.78041	0.00127244	27.8527	287.587	30.0862	34.217	CXCR2	neutrophils (2)
ENSG00000108688	CCL7	-1.75316	0.00243042	3.29777	587.017	117.13	188.619	CCR1/CCR2/CCR3	inflammatory monocytes (2)
ENSG00000169429	IL8	-1.73366	0.00260718	779.126	27003.7	381.076	480.908	CXCR1/CXCR2	neutrophils, monocytes (2)
ENSG00000163735	CXCL5	-1.32654	0.0287277	34.3201	816.68	99.4259	66.2944	CXCR2	neutrophils (2)
ENSG00000163734	CXCL3	-1.17031	0.0741439	30.9037	467.882	21.7068	36.9079	CXCR2	neutrophils (2)
ENSG00000161570	CCL5	-1.16069	0.0224363	8.25549	2462.91	31.166	2100.91	CCR1/CCR3/CCR5	apoptotic neutrophils (2)
ENSG00000169248	CXCL11	1.15074	0.0640698	3.62898	1699.96	8.80908	4818.72	CXCR3/CXCR7	activated T-cells
ENSG00000006074	CCL18	1.49791	0.0115077	1.21235	2.04865	14.8737	83.4692	PITPNM3	T-cells, B-cells, dendritic cells, basophils
ENSG00000156234	CXCL13	3.75105	1.83985e-21	0.0694533	0.3435	0.0629058	50.7378	CXCR3/CXCR5	B-cells
ENSG00000172724	CCL19	3.85155	1.67796e-17	0.243322	2.43123	0.307711	195.611	CCR7	T-cells, B-cells, denritic cells
1. Zlotnik, A., & Yoshie, O. (2012). The chemokine superfamily revisited. Immunity, 36(5), 705-716.
2. Soehnlein, O., & Lindbom, L. (2010). Phagocyte partnership during the onset and resolution of inflammation. Nature Reviews Immunology, 10(6), 427-439.
Total number of CXCR2 agonists is 7, 5 of which have positive interaction in IPSDMs. This is significant (p = 4.531e-06, Fisher's Exact Test).

## Sheet: Table S5
Supplementary Table S5: List of all identifed alternative transcription events betweeb MDMs and IPSDMs and in LPS response.
model_name - Most parsimonious model selected by mmseq, LPS effect - difference between LPS vs Control; MF type - difference between MDMs and IPSDMs; Both - macrophage type and LPS effects were both significant; Internaction - LPS effect was different between MDMs and IPSDMs
event_name - Part of the transcript that was changed, either 5'End, 3'End or Internal.
null_posterior - posterior probability of the null model.
tissue_diff - Difference in proportion between IPSDMs and MDMs
treatment_diff - Difference in proportion between LPS and control samples
interaction - Difference in LPS response between IPSDMs and MDMs
delta_coding - Length of the coding sequence affected by the alternative transcription event.
delta_transcribed - Length of the transcribed sequence affected by the alternative transcription event.
gene_name	gene_id	transcript_ids	model_name	event_name	type	null_posterior	treatment_diff	tissue_diff	interaction_diff	delta_coding	delta_transcribed
RASSF5	ENSG00000136653	ENST00000355294,ENST00000304534	LPS effect	5'End	coding	7.20487e-08	0.791076	0.155867	0.0740296	699	1165
NCOA7	ENSG00000111912	ENST00000438495,ENST00000392477	LPS effect	5'End	coding	1.30081e-09	0.720303	-0.0857181	0.18767	2371	2648
RABGAP1L	ENSG00000152061	ENST00000251507,ENST00000478442	LPS effect	5'End	coding	4.298e-07	-0.712603	-0.0812483	-0.0773073	2451	2777
TMEM63B	ENSG00000137216	ENST00000259746,ENST00000323267	LPS effect	5'End	non-coding	3.03359e-07	0.647142	0.0287416	0.0157089	0	199
IRF7	ENSG00000185507	ENST00000397574,ENST00000330243	LPS effect	5'End	non-coding	0.00519819	-0.630228	-0.0473672	-0.120087	0	29
SESN1	ENSG00000080546	ENST00000436639,ENST00000356644	LPS effect	5'End	coding	1.02487e-05	0.625973	0.188358	0.0851785	381	1222
DGKZ	ENSG00000149091	ENST00000456247,ENST00000395574	LPS effect	5'End	coding	0.00041487	0.579608	0.188136	-0.19094	220	398
RB1	ENSG00000139687	ENST00000267163,ENST00000484879	LPS effect	5'End	coding	4.85414e-08	0.577052	0.0621872	0.0631614	2774	2912
LITAF	ENSG00000189067	ENST00000571688,ENST00000339430	LPS effect	5'End	non-coding	1.32232e-05	-0.563662	0.0901466	0.157249	0	454
AQP9	ENSG00000103569	ENST00000219919,ENST00000536493	LPS effect	5'End	non-coding	6.18592e-09	-0.535556	0.316134	-0.584884	0	185
ZFC3H1	ENSG00000133858	ENST00000378743,ENST00000548100	Interaction	5'End	non-coding	0.0202938	0.515805	-0.197476	-0.308612	0	145
ADA	ENSG00000196839	ENST00000372874,ENST00000537820	LPS effect	5'End	non-coding	0.00823874	-0.513217	-0.110228	0.23326	0	51
NDUFC1	ENSG00000109390	ENST00000394225,ENST00000265500	LPS effect	5'End	coding	8.81028e-07	0.501997	0.0758169	-0.0437495	268	268
TNIP1	ENSG00000145901	ENST00000315050,ENST00000521591	Both	5'End	non-coding	0.000140291	0.499004	0.196985	-0.147945	0	269
SH3BP2	ENSG00000087266	ENST00000452765,ENST00000435136	LPS effect	5'End	non-coding	1.4323e-05	-0.479419	-0.108978	-0.263846	0	290
ZC3HAV1	ENSG00000105939	ENST00000242351,ENST00000471652	Interaction	3'End	coding	3.73481e-06	-0.474142	-0.22409	-0.294456	617	5385
FAM65A	ENSG00000039523	ENST00000042381,ENST00000428437	Both	5'End	coding	8.34864e-05	-0.473684	-0.2204	-0.0164887	19	189
CASP10	ENSG00000003400	ENST00000286186,ENST00000346817	LPS effect	5'End	non-coding	8.93695e-06	-0.472663	0.0369038	0.00925075	0	288
MAOA	ENSG00000189221	ENST00000338702,ENST00000542639	LPS effect	5'End	non-coding	0.0164171	-0.457012	0.123108	0.294295	0	81
EXT1	ENSG00000182197	ENST00000378204,ENST00000437196	Both	5'End	non-coding	0.00281981	-0.451809	-0.270033	-0.645519	0	511
ARHGAP27	ENSG00000159314	ENST00000532038,ENST00000532891	LPS effect	5'End	coding	0.000363655	-0.446907	0.0753936	-0.17392	714	850
OSBPL9	ENSG00000117859	ENST00000428468,ENST00000531828	LPS effect	5'End	coding	0.000252789	-0.439586	-0.00134808	-0.305256	318	637
PFKFB3	ENSG00000170525	ENST00000379789,ENST00000379775	Interaction	5'End	coding	7.04275e-05	-0.43523	-0.197614	0.36743	92	486
BCL6	ENSG00000113916	ENST00000406870,ENST00000438077	LPS effect	5'End	non-coding	1.28895e-05	-0.432084	-0.0860153	-0.0471613	0	666
BCL2L13	ENSG00000099968	ENST00000317582,ENST00000399777	LPS effect	5'End	coding	0.000139108	-0.416128	-0.0331236	-0.0817848	317	664
PHACTR4	ENSG00000204138	ENST00000373839,ENST00000373836	Both	5'End	coding	1.03143e-06	-0.40832	-0.147809	0.172227	62	537
AC009133.12	ENSG00000261690	ENST00000569809,ENST00000564980	LPS effect	3'End	coding	0.0209362	0.403908	0.100054	-0.140872	688	688
ELF1	ENSG00000120690	ENST00000239882,ENST00000405737	LPS effect	5'End	non-coding	8.48906e-05	-0.403906	-0.0167356	-0.0757717	0	690
RASSF1	ENSG00000068028	ENST00000327761,ENST00000359365	LPS effect	5'End	coding	0.000212006	0.401804	-0.0958755	-0.0313606	504	756
LIMS1	ENSG00000169756	ENST00000393310,ENST00000544547	LPS effect	5'End	coding	0.000427322	-0.394888	0.0557422	-0.18973	32	357
AMPD3	ENSG00000133805	ENST00000396553,ENST00000528723	LPS effect	5'End	coding	0.000534518	0.392912	0.0376161	-0.0983358	16	346
RCAN1	ENSG00000159200	ENST00000381132,ENST00000313806	Both	5'End	coding	0.000864823	0.392504	-0.203242	0.120867	339	684
RGL1	ENSG00000143344	ENST00000360851,ENST00000539189	LPS effect	5'End	non-coding	3.28801e-07	-0.389466	-0.02541	-0.0502021	0	36
OSBPL1A	ENSG00000141447	ENST00000319481,ENST00000399443	LPS effect	5'End	coding	1.04349e-07	-0.379235	0.0552501	-0.0946109	1281	2099
IL10	ENSG00000136634	ENST00000423557,ENST00000471071	LPS effect	5'End	coding	1.18955e-07	0.376903	-0.00507778	0.0186865	365	424
UTRN	ENSG00000152818	ENST00000367545,ENST00000367525	LPS effect	5'End	coding	0.00067603	0.375489	-0.0792221	0.0975386	7530	7911
ZC3HAV1	ENSG00000105939	ENST00000242351,ENST00000471652	LPS effect	5'End	non-coding	0.000204607	-0.372759	0.0111291	-0.0281931	0	71
PCED1A	ENSG00000132635	ENST00000360652,ENST00000356872	Both	5'End	non-coding	0.00011735	-0.370057	0.131627	0.0343518	0	807
RGS19	ENSG00000171700	ENST00000332298,ENST00000395042	LPS effect	5'End	non-coding	0.00118923	0.36362	0.0568346	-0.142316	0	297
NFIC	ENSG00000141905	ENST00000589123,ENST00000590282	LPS effect	5'End	coding	0.000862175	0.362445	0.00932332	0.0938415	33	207
GAS7	ENSG00000007237	ENST00000437099,ENST00000585266	LPS effect	5'End	coding	0.0302163	-0.361032	0.00105744	0.00512778	3	450
IRAK3	ENSG00000090376	ENST00000261233,ENST00000457197	LPS effect	3'End	non-coding	0.00965167	-0.355436	-0.114957	-0.0218407	0	6249
PAFAH1B1	ENSG00000007168	ENST00000397195,ENST00000609078	LPS effect	3'End	coding	7.77379e-05	-0.354252	-0.0902945	0.0681912	708	4521
LILRA6	ENSG00000244482	ENST00000430421,ENST00000419410	LPS effect	3'End	coding	0.00188346	-0.343173	-0.0368874	0.11729	590	1753
TMOD2	ENSG00000128872	ENST00000249700,ENST00000539962	LPS effect	3'End	non-coding	0.0151992	-0.338581	-0.0794016	0.0118645	0	6237
OIP5-AS1	ENSG00000247556	ENST00000558945,ENST00000500949	LPS effect	3'End	coding	0.0112398	0.338001	0.0685696	-0.0265173	7753	7753
ATL3	ENSG00000184743	ENST00000398868,ENST00000538786	Both	3'End	non-coding	9.80301e-05	-0.337943	-0.280825	-0.0702987	0	5166
FRMD4B	ENSG00000114541	ENST00000398540,ENST00000459638	Both	5'End	coding	0.00220946	-0.332859	-0.167991	0.232778	162	752
NACC2	ENSG00000148411	ENST00000371753,ENST00000277554	Both	3'End	non-coding	0.00878192	-0.331553	-0.147411	-0.262021	0	4822
NRP1	ENSG00000099250	ENST00000374822,ENST00000374867	LPS effect	3'End	coding	0.00119456	0.330939	0.100703	0.201803	859	3459
LILRB1	ENSG00000104972	ENST00000396331,ENST00000324602	Both	5'End	non-coding	0.000108341	0.328719	0.415479	0.171425	0	252
BCL2L13	ENSG00000099968	ENST00000317582,ENST00000399777	LPS effect	Internal	coding	0.0140585	-0.325032	-0.00832217	0.0170523	70	70
ARAP1	ENSG00000186635	ENST00000334211,ENST00000455638	LPS effect	5'End	coding	0.000207292	0.324182	0.0846145	-0.0163962	509	1018
WARS	ENSG00000140105	ENST00000358655,ENST00000554772	LPS effect	5'End	non-coding	0.0331163	-0.322195	-0.0465269	-0.590626	0	28
CCRL2	ENSG00000121797	ENST00000399036,ENST00000357392	LPS effect	5'End	coding	2.0678e-07	-0.321173	-0.0427871	-0.0673098	24	477
RPS6KA3	ENSG00000177189	ENST00000379565,ENST00000457145	Both	5'End	coding	4.34398e-05	-0.319449	-0.352947	-0.562355	165	494
MCM5	ENSG00000100297	ENST00000382011,ENST00000465557	LPS effect	5'End	coding	4.17027e-05	-0.319151	0.0476449	0.0810225	848	928
APOBEC3F	ENSG00000128394	ENST00000308521,ENST00000381565	LPS effect	3'End	coding	0.00134209	0.316506	0.101932	-0.0783323	1086	2507
KHNYN	ENSG00000100441	ENST00000251343,ENST00000553935	Both	3'End	non-coding	0.000215643	-0.314393	-0.203317	-0.193694	0	2926
KLHL36	ENSG00000135686	ENST00000564996,ENST00000325279	LPS effect	3'End	coding	0.00592487	0.312373	0.0943601	-0.0175995	5372	5372
GOLGA4	ENSG00000144674	ENST00000356847,ENST00000437131	LPS effect	5'End	coding	0.00166551	-0.309954	-0.087273	-0.146836	453	752
PLCB2	ENSG00000137841	ENST00000456256,ENST00000561378	LPS effect	Internal	coding	0.00143416	0.304032	0.0727184	-0.0332699	139	139
UBXN7	ENSG00000163960	ENST00000296328,ENST00000429160	LPS effect	3'End	non-coding	0.0313513	-0.302129	-0.125841	-0.213179	0	7215
RAP2C	ENSG00000123728	ENST00000342983,ENST00000370874	LPS effect	3'End	non-coding	0.0159178	-0.300038	0.00728425	0.227418	0	1625
SOD2	ENSG00000112096	ENST00000367055,ENST00000546260	LPS effect	5'End	non-coding	0.00605535	0.30002	0.143883	-0.284409	0	7
APOBEC3G	ENSG00000239713	ENST00000407997,ENST00000452957	LPS effect	5'End	coding	0.000505127	-0.297857	0.00406018	0.0211302	34	433
ADAR	ENSG00000160710	ENST00000368474,ENST00000368471	Both	5'End	coding	9.88448e-05	0.296502	0.109774	-0.0898943	15	325
DEF8	ENSG00000140995	ENST00000418391,ENST00000568760	LPS effect	5'End	coding	9.88062e-05	0.293826	-0.0634984	-0.0033291	480	607
NSMAF	ENSG00000035681	ENST00000038176,ENST00000523177	Both	5'End	coding	0.0126223	-0.293799	-0.211122	-0.125868	1895	2108
TMEM194A	ENSG00000166881	ENST00000379391,ENST00000300128	LPS effect	Internal	coding	0.00243714	0.292019	0.109481	0.235991	219	219
SLC16A6	ENSG00000108932	ENST00000327268,ENST00000580666	Both	3'End	non-coding	0.0010814	-0.291605	-0.330027	-0.229469	0	1171
WIBG	ENSG00000170473	ENST00000408946,ENST00000398213	LPS effect	5'End	coding	0.0295024	-0.287669	-0.0836244	0.0444389	71	226
UGP2	ENSG00000169764	ENST00000394417,ENST00000337130	LPS effect	5'End	coding	5.5859e-05	-0.287362	0.00638065	-0.0016469	19	788
SUZ12P	ENSG00000264538	ENST00000579526,ENST00000578195	LPS effect	5'End	coding	0.00659222	-0.285614	-0.0335436	-0.0324411	442	442
SBNO2	ENSG00000064932	ENST00000361757,ENST00000438103	Both	5'End	coding	0.00300468	-0.283863	0.130078	-0.103057	387	649
NAV1	ENSG00000134369	ENST00000367302,ENST00000367295	LPS effect	3'End	non-coding	0.000394212	0.283582	-0.00789202	0.0915423	0	3625
PHF15	ENSG00000043143	ENST00000395003,ENST00000470876	LPS effect	3'End	coding	0.000256224	-0.282279	-0.0102942	0.0160123	2796	6707
SMAP2	ENSG00000084070	ENST00000435168,ENST00000372718	Both	5'End	coding	6.3555e-05	0.281817	0.140451	0.253646	158	725
FAM222B	ENSG00000173065	ENST00000581407,ENST00000452648	LPS effect	5'End	non-coding	0.00570012	0.280622	-0.0477416	0.134408	0	369
IL18BP	ENSG00000137496	ENST00000531053,ENST00000260049	Both	5'End	non-coding	0.000529733	-0.280187	-0.102389	-0.201818	0	141
GPATCH2L	ENSG00000089916	ENST00000312858,ENST00000261530	Both	3'End	non-coding	0.00204893	0.278415	0.173888	0.133027	0	11555
SRPK2	ENSG00000135250	ENST00000393651,ENST00000357311	Both	5'End	coding	0.00118222	0.276871	-0.184958	0.220588	109	369
GAS7	ENSG00000007237	ENST00000437099,ENST00000585266	LPS effect	3'End	non-coding	0.000827675	-0.276706	-0.0709163	-0.0533315	0	4646
SENP5	ENSG00000119231	ENST00000323460,ENST00000419026	Both	3'End	non-coding	0.00800012	-0.275962	-0.24213	-0.148788	0	3702
TRPM2	ENSG00000142185	ENST00000300482,ENST00000397928	LPS effect	5'End	non-coding	0.000369863	-0.273695	-0.0522502	-0.000242	0	458
MON1B	ENSG00000103111	ENST00000248248,ENST00000566455	LPS effect	3'End	non-coding	0.000149729	-0.272477	-0.0751013	-0.0644043	0	2769
LILRB5	ENSG00000105609	ENST00000316219,ENST00000345866	LPS effect	3'End	non-coding	0.00591316	-0.271048	-0.0785132	-0.0328128	0	68
TMEM219	ENSG00000149932	ENST00000566848,ENST00000279396	LPS effect	5'End	non-coding	2.64291e-06	0.26956	0.0340187	0.102291	0	533
ARHGAP26	ENSG00000145819	ENST00000378004,ENST00000443674	LPS effect	3'End	non-coding	0.000182681	-0.269496	-0.0677164	0.0212431	0	4861
PRKX	ENSG00000183943	ENST00000262848,ENST00000425240	LPS effect	3'End	coding	0.00112659	-0.267953	-0.149335	-0.137173	110	4709
MASTL	ENSG00000120539	ENST00000375946,ENST00000375940	LPS effect	5'End	non-coding	0.0254778	-0.266324	-0.107433	0.0992004	0	546
RNF138	ENSG00000134758	ENST00000261593,ENST00000257190	LPS effect	5'End	non-coding	0.00129963	-0.265965	0.0716076	-0.15558	0	391
ATG7	ENSG00000197548	ENST00000354956,ENST00000354449	Both	3'End	non-coding	0.000234262	0.265947	0.26703	-0.231703	0	2582
LDB1	ENSG00000198728	ENST00000361198,ENST00000425280	LPS effect	5'End	coding	0.00129492	0.263183	-0.0235822	0.134274	25	909
EXT1	ENSG00000182197	ENST00000378204,ENST00000437196	Interaction	Internal	coding	0	-0.262196	-0.276093	-0.527421	983	983
FBXO28	ENSG00000143756	ENST00000366862,ENST00000523990	Both	3'End	non-coding	0.004291	-0.262078	-0.227528	-0.0841157	0	3865
PNPT1	ENSG00000138035	ENST00000447944,ENST00000415374	LPS effect	Internal	non-coding	0.00514752	-0.261034	-0.115768	0.141423	0	712
ASB1	ENSG00000065802	ENST00000264607,ENST00000438264	Both	3'End	non-coding	0.00161212	-0.260524	-0.188791	-0.116235	0	5599
HELZ	ENSG00000198265	ENST00000358691,ENST00000580168	Both	3'End	non-coding	0.00548859	-0.260044	-0.204985	-0.0779073	0	7534
PPM1K	ENSG00000163644	ENST00000608933,ENST00000508256	LPS effect	3'End	non-coding	0.000840022	-0.259363	-0.16265	-0.175331	0	4957
EIF2AK2	ENSG00000055332	ENST00000233057,ENST00000395127	Both	3'End	non-coding	0.0010697	-0.257198	-0.155109	0.0351662	0	7346
TCEANC2	ENSG00000116205	ENST00000234827,ENST00000371331	Both	3'End	non-coding	0.0317812	-0.255986	-0.220445	-0.298086	0	3250
RBPJ	ENSG00000168214	ENST00000512351,ENST00000342320	Both	5'End	non-coding	0.01715	-0.255815	-0.254396	0.442085	0	170
GXYLT1	ENSG00000151233	ENST00000398675,ENST00000280876	Both	3'End	non-coding	0.00142416	-0.255365	-0.152883	-0.0716794	0	5300
ACSL5	ENSG00000197142	ENST00000356116,ENST00000369410	LPS effect	3'End	non-coding	0.00654568	-0.252076	-0.0671876	0.173747	0	1000
TCF4	ENSG00000196628	ENST00000568673,ENST00000354452	Both	3'End	non-coding	0.014732	0.251829	0.16819	0.101008	0	5343
FAM208A	ENSG00000163946	ENST00000459993,ENST00000493960	LPS effect	3'End	coding	9.87323e-05	-0.251594	-0.0211817	0.0633053	2605	2605
NT5C3A	ENSG00000122643	ENST00000456458,ENST00000242210	Interaction	Internal	coding	0.0184938	0.249267	0.0268258	0.396773	12	55
SPHK1	ENSG00000176170	ENST00000592299,ENST00000392496	LPS effect	5'End	non-coding	0.0112077	-0.248136	-0.0851552	0.0465849	0	357
LNPEP	ENSG00000113441	ENST00000231368,ENST00000395770	Both	3'End	non-coding	0.000342605	-0.2479	-0.214825	-0.202482	0	8479
RAB10	ENSG00000084733	ENST00000495146,ENST00000264710	Both	3'End	non-coding	0.00936507	0.247786	0.116107	0.0139283	0	2107
NADK	ENSG00000008130	ENST00000341426,ENST00000341991	Both	5'End	non-coding	0.00155887	-0.247142	-0.339275	-0.0666337	0	227
TRAF1	ENSG00000056558	ENST00000373887,ENST00000540010	Both	5'End	non-coding	2.96962e-06	-0.246894	-0.177872	0.349557	0	2141
FAM49A	ENSG00000197872	ENST00000381323,ENST00000355549	LPS effect	3'End	non-coding	0.000366543	-0.246786	-0.0585366	0.069852	0	3477
SHISA5	ENSG00000164054	ENST00000296444,ENST00000426002	Interaction	5'End	coding	0.000309301	0.245642	0.0743658	0.23451	319	850
ZBTB7A	ENSG00000178951	ENST00000322357,ENST00000601588	LPS effect	5'End	non-coding	0.00821891	-0.244849	-0.0197692	0.151703	0	567
WIPF1	ENSG00000115935	ENST00000392547,ENST00000272746	Interaction	3'End	non-coding	0.000143772	-0.244577	-0.263131	-0.0433495	0	1198
KCTD10	ENSG00000110906	ENST00000228495,ENST00000424763	Both	3'End	non-coding	0.00217546	-0.244225	-0.245816	-0.0374415	0	1315
PKIB	ENSG00000135549	ENST00000368452,ENST00000354275	LPS effect	5'End	non-coding	0.00738051	0.243716	-0.0403058	0.101092	0	557
PAPD4	ENSG00000164329	ENST00000296783,ENST00000453514	LPS effect	Internal	non-coding	0.0014396	0.240052	0.0276563	-0.0096985	0	241
LIMK2	ENSG00000182541	ENST00000331728,ENST00000333611	Interaction	5'End	coding	0.000614621	0.239755	0.323973	-0.464998	169	598
JDP2	ENSG00000140044	ENST00000559773,ENST00000267569	LPS effect	3'End	coding	0.0134349	0.239677	0.0277157	-0.0412199	581	1563
FAM26F	ENSG00000188820	ENST00000368606,ENST00000368605	LPS effect	Internal	coding	0.0330525	-0.237991	-0.0148629	-0.0107049	525	583
DOCK10	ENSG00000135905	ENST00000409592,ENST00000474102	LPS effect	3'End	coding	0.011063	-0.237775	0.0281393	0.154593	6456	7087
TACC1	ENSG00000147526	ENST00000317827,ENST00000524193	LPS effect	5'End	coding	0.00122825	0.237208	0.00945523	-0.119987	277	851
DPH3	ENSG00000154813	ENST00000488423,ENST00000462982	LPS effect	3'End	non-coding	0.0169036	-0.236782	-0.0513608	9.11e-05	0	2446
MAPRE2	ENSG00000166974	ENST00000300249,ENST00000413393	LPS effect	5'End	coding	0.0327431	-0.236626	0.0387948	-0.140294	122	516
RLIM	ENSG00000131263	ENST00000332687,ENST00000349225	Both	3'End	non-coding	0.0192822	-0.236218	-0.135766	-0.1449	0	4901
BACH1	ENSG00000156273	ENST00000286800,ENST00000399921	LPS effect	5'End	non-coding	0.000875574	-0.235545	0.0650231	0.0632835	0	266
ASAH1	ENSG00000104763	ENST00000262097,ENST00000521542	LPS effect	Internal	coding	0.0453672	0.235415	0.0976506	-0.00708845	227	227
ICOSLG	ENSG00000160223	ENST00000407780,ENST00000400377	Both	3'End	non-coding	0.0367062	-0.233256	-0.201146	0.0562897	0	3843
CLN8	ENSG00000182372	ENST00000331222,ENST00000519254	Both	3'End	non-coding	0.0016281	-0.231897	-0.108211	-0.0574938	0	5800
ARMCX3	ENSG00000102401	ENST00000471229,ENST00000537169	Both	3'End	non-coding	0.000232618	0.231701	0.298035	0.0993542	0	1357
GIMAP5	ENSG00000196329	ENST00000358647,ENST00000493304	LPS effect	5'End	coding	6.96453e-06	-0.231611	-0.0274121	-0.0480427	269	630
RERE	ENSG00000142599	ENST00000377464,ENST00000476556	Both	5'End	coding	0.00025513	-0.229688	-0.15546	0.0852676	399	660
MAOA	ENSG00000189221	ENST00000338702,ENST00000542639	Both	3'End	non-coding	0.00605162	-0.229177	-0.100049	0.0485998	0	1659
TMEM248	ENSG00000106609	ENST00000341567,ENST00000433271	Both	3'End	non-coding	0.00132424	-0.226979	-0.16033	0.0618662	0	2398
APH1B	ENSG00000138613	ENST00000261879,ENST00000380343	Both	3'End	non-coding	0.0332754	-0.223509	-0.37049	-0.00745315	0	3325
GSK3B	ENSG00000082701	ENST00000264235,ENST00000316626	Both	3'End	non-coding	0.000674181	-0.220448	-0.126714	-0.0069857	0	5363
MLTK	ENSG00000091436	ENST00000338983,ENST00000375213	Both	3'End	coding	0.0349275	-0.217581	-0.101669	0.166607	1797	8673
AFF1	ENSG00000172493	ENST00000307808,ENST00000395146	Both	5'End	coding	0.0208883	0.217541	0.132326	-0.0387668	55	750
UBASH3B	ENSG00000154127	ENST00000284273,ENST00000529998	Interaction	5'End	coding	0.000525286	0.216049	-0.20092	0.214836	522	897
AKAP8L	ENSG00000011243	ENST00000397410,ENST00000609519	Both	Internal	coding	0.0014343	-0.215666	-0.138453	-0.0567209	239	239
PTP4A2	ENSG00000184007	ENST00000457805,ENST00000344035	Both	3'End	non-coding	0.00089536	0.21561	0.144131	0.045207	0	2113
CXADR	ENSG00000154639	ENST00000284878,ENST00000400169	Interaction	3'End	coding	3.91006e-07	-0.215186	-0.51214	-0.408912	123	4917
BCL2L1	ENSG00000171552	ENST00000376062,ENST00000307677	LPS effect	5'End	non-coding	0.000475844	0.21514	0.0198632	0.00064927	0	530
DICER1	ENSG00000100697	ENST00000527414,ENST00000393063	Both	3'End	non-coding	0.000525496	0.214968	0.131712	0.197805	0	4092
COMMD5	ENSG00000170619	ENST00000450361,ENST00000305103	Both	5'End	non-coding	0.000382179	-0.214829	0.155595	-0.0201222	0	561
NOLC1	ENSG00000166197	ENST00000605788,ENST00000488254	Both	3'End	non-coding	0.00154385	-0.214824	-0.231879	-0.132716	0	1266
NAPG	ENSG00000134265	ENST00000322897,ENST00000542979	Both	3'End	non-coding	0.0415807	-0.214604	-0.234662	-0.0508496	0	2240
ARHGEF11	ENSG00000132694	ENST00000368194,ENST00000486670	Both	5'End	coding	2.18698e-05	-0.213013	-0.352558	-0.0744697	1038	2078
CBX5	ENSG00000094916	ENST00000209875,ENST00000439541	Both	3'End	non-coding	6.53314e-05	-0.212467	-0.282727	-0.389064	0	9685
ECE1	ENSG00000117298	ENST00000415912,ENST00000264205	MF type	5'End	coding	0.000599733	-0.212173	-0.472164	-0.193514	45	230
PRKAG2	ENSG00000106617	ENST00000418337,ENST00000476632	Both	5'End	non-coding	0.00251511	-0.211491	-0.229182	-0.0184521	0	810
RXRA	ENSG00000186350	ENST00000481739,ENST00000356384	Both	3'End	coding	0.00678168	0.210382	0.125656	0.0729174	3566	3566
PRMT2	ENSG00000160310	ENST00000397628,ENST00000481861	LPS effect	3'End	coding	0.0403121	0.209539	0.0567079	-0.0495813	794	840
LIG1	ENSG00000105486	ENST00000263274,ENST00000599322	LPS effect	5'End	coding	0.00389558	-0.209495	0.0034838	-0.0366603	2538	2958
BLOC1S6	ENSG00000104164	ENST00000220531,ENST00000566753	LPS effect	3'End	coding	0.00155799	-0.209358	0.0451058	-0.0690315	329	5175
LGALS8	ENSG00000116977	ENST00000526589,ENST00000341872	Both	3'End	non-coding	0.00302258	-0.207696	-0.135116	0.0136621	0	3718
TRAF3	ENSG00000131323	ENST00000560371,ENST00000392745	Both	3'End	non-coding	2.37713e-05	-0.206895	-0.16807	0.0168141	0	5239
CAST	ENSG00000153113	ENST00000309190,ENST00000510500	Both	3'End	non-coding	9.20997e-05	-0.206824	-0.1171	0.0282997	0	1628
C12orf49	ENSG00000111412	ENST00000261318,ENST00000547630	Both	3'End	non-coding	2.33356e-05	-0.204931	-0.154368	-0.302717	0	1282
PARP10	ENSG00000178685	ENST00000313028,ENST00000530478	Both	5'End	non-coding	0.0343233	0.202084	0.175457	-0.118941	0	259
RNF170	ENSG00000120925	ENST00000527424,ENST00000526349	Both	3'End	non-coding	0.000724559	-0.201801	-0.297569	0.0151691	0	2406
RMDN1	ENSG00000176623	ENST00000406452,ENST00000430676	Both	3'End	non-coding	0.000152953	-0.201718	-0.118521	0.002131	0	1762
RSPH3	ENSG00000130363	ENST00000367069,ENST00000252655	LPS effect	3'End	non-coding	0.00496604	-0.201274	-0.0633053	-0.0032301	0	4365
CDC23	ENSG00000094880	ENST00000394886,ENST00000394884	LPS effect	3'End	coding	0.00662037	-0.201158	-0.00883872	0.0623926	1506	3426
SLC35B4	ENSG00000205060	ENST00000378509,ENST00000416907	Both	3'End	non-coding	0.0145715	-0.201157	-0.232011	-0.12096	0	5220
ARHGEF10L	ENSG00000074964	ENST00000375408,ENST00000452522	LPS effect	Internal	coding	0.00481945	-0.200178	-0.0589392	-0.0510501	15	15
SMARCE1	ENSG00000073584	ENST00000578112,ENST00000578044	Both	3'End	non-coding	0.0287868	-0.197729	-0.0922884	-0.0074987	0	1072
BNIP3L	ENSG00000104765	ENST00000380629,ENST00000518611	Both	3'End	non-coding	0.000922946	-0.197288	-0.273237	-0.0951951	0	2081
SORT1	ENSG00000134243	ENST00000256637,ENST00000538502	Both	3'End	non-coding	0.0168729	-0.196031	-0.195611	-0.0286612	0	4335
GTF2I	ENSG00000077809	ENST00000416070,ENST00000438130	LPS effect	5'End	coding	0.00132303	-0.194534	0.035397	-0.0279475	1792	2108
C6orf89	ENSG00000198663	ENST00000359359,ENST00000480824	Both	3'End	non-coding	3.48482e-05	0.193658	0.122989	-0.0605771	0	4409
SERPINB8	ENSG00000166401	ENST00000353706,ENST00000542677	Both	3'End	non-coding	0.0360454	-0.192948	-0.0885812	0.0184886	0	1816
PCYT1A	ENSG00000161217	ENST00000292823,ENST00000431016	LPS effect	3'End	non-coding	0.015234	-0.19218	-0.0790007	-0.00568675	0	4183
WDR45	ENSG00000196998	ENST00000376372,ENST00000423215	LPS effect	5'End	non-coding	0.00152753	-0.191547	-0.073242	-0.123471	0	483
SPRED2	ENSG00000198369	ENST00000356388,ENST00000427238	LPS effect	3'End	coding	0.0324872	-0.189629	-0.0791012	-0.0721349	1128	4102
SUN2	ENSG00000100242	ENST00000469086,ENST00000216064	LPS effect	Internal	coding	2.3186e-07	0.189355	-0.00518279	-0.0100341	574	574
MED8	ENSG00000159479	ENST00000372457,ENST00000372455	LPS effect	3'End	non-coding	0.00454852	-0.189299	-0.0350154	-0.0362795	0	757
PTK2B	ENSG00000120899	ENST00000346049,ENST00000420218	Both	Internal	coding	2.65224e-08	0.188879	-0.434809	0.212962	126	126
STAT5A	ENSG00000126561	ENST00000345506,ENST00000452307	LPS effect	5'End	non-coding	2.67295e-06	0.188054	6.62275e-05	-0.0488826	0	532
DAB2	ENSG00000153071	ENST00000320816,ENST00000512525	LPS effect	3'End	coding	0.000255594	-0.184627	-0.0635783	-0.11374	1887	3640
IGF1	ENSG00000017427	ENST00000337514,ENST00000307046	Both	3'End	coding	0.0291928	-0.183832	0.265739	0.224075	246	7206
PLEKHA8	ENSG00000106086	ENST00000396257,ENST00000440706	Both	3'End	coding	0.0157751	0.180314	0.253804	0.159714	204	6281
NCK1	ENSG00000158092	ENST00000288986,ENST00000469404	MF type	5'End	coding	0.00135841	-0.179688	-0.424188	0.212849	260	481
MRPS16	ENSG00000182180	ENST00000372945,ENST00000473427	LPS effect	3'End	non-coding	0.0133063	-0.178187	-0.0242084	-0.0015509	0	1901
NIN	ENSG00000100503	ENST00000389869,ENST00000245441	Both	3'End	coding	0.000538525	0.177468	0.217665	-0.0152789	291	4035
SLC48A1	ENSG00000211584	ENST00000547002,ENST00000442218	Both	5'End	coding	0.00170236	0.177209	-0.0944997	-0.179991	136	653
PRKAR1B	ENSG00000188191	ENST00000400758,ENST00000537384	MF type	5'End	coding	1.7548e-06	0.17668	0.733346	-0.102822	680	834
FLVCR2	ENSG00000119686	ENST00000238667,ENST00000539311	Both	5'End	coding	0.000657978	0.174436	0.0968153	-0.140399	723	1188
C7orf49	ENSG00000122783	ENST00000424142,ENST00000487774	Both	3'End	coding	7.86683e-05	-0.173834	-0.12645	-0.0112505	754	1608
RNF216	ENSG00000011275	ENST00000425013,ENST00000389902	Both	3'End	non-coding	0.00147094	-0.173302	-0.19115	-0.0797979	0	2560
FAM120B	ENSG00000112584	ENST00000476287,ENST00000537664	Both	3'End	non-coding	0.000133171	-0.172461	-0.0931527	0.0415495	0	1989
VPS13D	ENSG00000048707	ENST00000356315,ENST00000469054	Interaction	5'End	coding	0.016384	0.170557	-0.138195	0.130886	8956	9086
ZFC3H1	ENSG00000133858	ENST00000378743,ENST00000548100	LPS effect	3'End	coding	0.005377	-0.170489	0.0096087	0.0530028	4981	6453
IVD	ENSG00000128928	ENST00000487418,ENST00000479013	Both	3'End	non-coding	0.00408477	0.170405	0.276507	0.106052	0	2532
ARL8B	ENSG00000134108	ENST00000256496,ENST00000455168	Both	3'End	non-coding	0.0423538	-0.170298	-0.165243	-0.010346	0	1265
LZIC	ENSG00000162441	ENST00000377223,ENST00000377213	Both	3'End	non-coding	0.00396502	-0.170084	-0.0791062	-0.000269	0	1314
ARHGEF2	ENSG00000116584	ENST00000361247,ENST00000471589	LPS effect	5'End	coding	4.22494e-05	-0.169257	-0.0451434	-0.0109872	63	350
PTGS1	ENSG00000095303	ENST00000223423,ENST00000362012	Both	3'End	non-coding	0.019463	0.169217	0.0956954	-0.0877394	0	2525
MIA3	ENSG00000154305	ENST00000344922,ENST00000340535	LPS effect	5'End	coding	1.449e-05	-0.169094	-0.0351331	0.00426355	3588	3786
TPCN1	ENSG00000186815	ENST00000335509,ENST00000551127	Both	3'End	non-coding	0.000675494	-0.16909	-0.115683	-0.182366	0	2457
EIF4E2	ENSG00000135930	ENST00000409098,ENST00000409495	LPS effect	3'End	coding	0.0136458	-0.168137	0.00554373	0.0117655	77	3054
RCAN3	ENSG00000117602	ENST00000374395,ENST00000436717	Both	3'End	non-coding	0.0190157	-0.167383	-0.217875	-0.0638086	0	4026
SNX5	ENSG00000089006	ENST00000377759,ENST00000377768	LPS effect	5'End	non-coding	0.00139024	-0.167087	-0.00366935	-0.0081794	0	260
QSER1	ENSG00000060749	ENST00000399302,ENST00000524678	Both	3'End	coding	0.00497364	-0.166793	-0.0881076	-0.130079	354	4220
PDXK	ENSG00000160209	ENST00000291565,ENST00000343528	LPS effect	3'End	non-coding	0.00132051	-0.166519	-0.0550768	0.0170525	0	6052
CALM3	ENSG00000160014	ENST00000291295,ENST00000477244	Both	3'End	non-coding	3.33994e-05	-0.165706	-0.266776	-0.0566237	0	1518
DNAJB14	ENSG00000164031	ENST00000442697,ENST00000334223	Both	3'End	non-coding	0.00332251	-0.16481	-0.157613	0.00481675	0	3148
LRRC57	ENSG00000180979	ENST00000397130,ENST00000323443	Both	Internal	non-coding	0.0105573	-0.163357	-0.119405	-0.151767	0	236
WIPF1	ENSG00000115935	ENST00000392547,ENST00000272746	Both	5'End	non-coding	0.0139664	-0.16316	0.117856	0.141418	0	188
PRKACB	ENSG00000142875	ENST00000370689,ENST00000370685	Both	5'End	coding	1.9859e-05	0.16264	-0.483923	-0.285397	233	588
RABEPK	ENSG00000136933	ENST00000373538,ENST00000394125	Both	5'End	non-coding	0.00204974	0.161921	-0.178176	0.0239296	0	213
SPAG1	ENSG00000104450	ENST00000520643,ENST00000251809	LPS effect	3'End	coding	0.027141	0.16144	0.0768929	0.106388	1840	2977
MOB1A	ENSG00000114978	ENST00000396049,ENST00000497054	Both	3'End	coding	0.00406076	-0.159751	-0.0951511	0.0823027	100	4140
ZBTB10	ENSG00000205189	ENST00000430430,ENST00000455036	Both	3'End	non-coding	0.00117043	-0.159007	-0.128576	0.0398273	0	4493
GCNT2	ENSG00000111846	ENST00000397423,ENST00000379597	Both	5'End	coding	0.00337599	-0.158358	-0.41725	0.043374	273	548
CACUL1	ENSG00000151893	ENST00000369151,ENST00000493518	Both	3'End	non-coding	0.0189121	-0.157325	-0.166218	-0.105881	0	3567
RPP14	ENSG00000163684	ENST00000445193,ENST00000295959	Both	Internal	non-coding	0.0266078	-0.157113	-0.0888943	0.0232246	0	234
SNX11	ENSG00000002919	ENST00000359238,ENST00000582481	LPS effect	5'End	non-coding	0.0252595	-0.157096	-0.0851581	-0.165701	0	336
TROVE2	ENSG00000116747	ENST00000432079,ENST00000367446	Both	3'End	non-coding	0.0143378	-0.156448	-0.111769	0.0024257	0	5234
TAF9	ENSG00000085231	ENST00000217893,ENST00000328663	LPS effect	5'End	non-coding	0.00189601	-0.156272	-0.0448952	-0.0308579	0	537
ARIH2	ENSG00000177479	ENST00000356401,ENST00000449376	Both	3'End	non-coding	0.0045529	-0.155934	-0.137982	0.0861682	0	2762
DFFA	ENSG00000160049	ENST00000377038,ENST00000377036	Both	3'End	coding	0.00467972	-0.155867	-0.0948685	-0.0481423	237	5771
MVB12A	ENSG00000141971	ENST00000528911,ENST00000543795	Both	5'End	coding	0.00552438	0.155007	0.0785535	0.0694371	90	385
YIPF6	ENSG00000181704	ENST00000462683,ENST00000374622	Both	3'End	non-coding	0.0354763	-0.154436	-0.149629	0.038779	0	4448
HMHA1	ENSG00000180448	ENST00000313093,ENST00000586866	LPS effect	5'End	coding	0.00933678	-0.154241	-0.060982	-0.0818741	192	498
IMP4	ENSG00000136718	ENST00000409935,ENST00000460766	LPS effect	3'End	coding	0.00019461	0.153935	0.046586	0.0169937	1291	1291
ATP6V1C1	ENSG00000155097	ENST00000395862,ENST00000518738	Both	3'End	non-coding	0.00224143	-0.153209	-0.0603612	0.0320812	0	3486
SORBS3	ENSG00000120896	ENST00000240123,ENST00000428103	MF type	5'End	coding	8.30669e-06	-0.153083	0.504947	0.143898	903	1446
CDS2	ENSG00000101290	ENST00000460006,ENST00000379062	Both	3'End	non-coding	0.00286615	-0.151868	-0.0698553	0.0390741	0	7523
LFNG	ENSG00000106003	ENST00000222725,ENST00000338732	LPS effect	5'End	coding	0.0421728	0.150786	-0.077906	0.209244	477	497
HOOK3	ENSG00000168172	ENST00000307602,ENST00000527306	Both	3'End	coding	0.0394733	-0.149917	-0.158095	-0.214473	1056	13097
ESYT2	ENSG00000117868	ENST00000251527,ENST00000275418	Both	3'End	non-coding	0.0138959	-0.149895	-0.172726	0.0356931	0	2616
MR1	ENSG00000153029	ENST00000282990,ENST00000367580	Both	3'End	non-coding	0.0150318	0.147769	0.123826	-0.0832718	0	5385
STK17B	ENSG00000081320	ENST00000263955,ENST00000409228	Both	3'End	non-coding	0.0087206	-0.147667	-0.160411	-0.0518876	0	3881
MAT2B	ENSG00000038274	ENST00000280969,ENST00000321757	LPS effect	5'End	coding	0.0207955	-0.147666	-0.0207503	0.0741483	93	513
YLPM1	ENSG00000119596	ENST00000552421,ENST00000325680	Both	Internal	coding	0.00143318	0.146998	0.0860851	0.0361933	2118	2118
FNBP1	ENSG00000187239	ENST00000446176,ENST00000478129	Both	Internal	coding	1.57604e-05	0.146456	-0.234815	0.00189328	198	198
UBR4	ENSG00000127481	ENST00000375225,ENST00000375224	Both	5'End	coding	0.00170468	-0.146427	0.0913032	-0.15833	2362	3280
SESN3	ENSG00000149212	ENST00000536441,ENST00000393234	Interaction	3'End	coding	0.000103433	-0.146226	-0.122366	-0.246873	559	8274
CASP10	ENSG00000003400	ENST00000286186,ENST00000346817	Both	3'End	non-coding	0.00398642	-0.146201	-0.0741436	0.0366594	0	1585
SPAG9	ENSG00000008294	ENST00000262013,ENST00000357122	Both	3'End	non-coding	0.00102704	-0.146157	-0.0789344	0.0515653	0	3470
CMKLR1	ENSG00000174600	ENST00000550402,ENST00000412676	Both	5'End	non-coding	0.00266268	-0.144278	0.257136	-0.0985519	0	646
GTF2H3	ENSG00000111358	ENST00000543341,ENST00000539429	Both	5'End	coding	0.00202166	-0.143494	-0.224532	0.0083048	768	799
FAM172A	ENSG00000113391	ENST00000395965,ENST00000509163	Both	3'End	non-coding	0.00263154	-0.143276	-0.25851	-0.254564	0	2860
P2RX1	ENSG00000108405	ENST00000572418,ENST00000225538	LPS effect	Internal	coding	0.0085552	-0.143264	-0.0467808	0.039398	296	296
TRIM25	ENSG00000121060	ENST00000316881,ENST00000537230	Both	3'End	non-coding	0.00331318	-0.143142	-0.158953	-0.282253	0	3366
CD86	ENSG00000114013	ENST00000330540,ENST00000393627	Both	3'End	non-coding	0.000101505	-0.142174	-0.130446	0.0127589	0	1316
KIAA1522	ENSG00000162522	ENST00000401073,ENST00000373481	MF type	5'End	coding	0.00068083	0.141783	0.320129	-0.255566	326	465
NUP155	ENSG00000113569	ENST00000231498,ENST00000381843	Both	3'End	non-coding	0.048067	-0.141767	-0.115486	0.0219815	0	3702
CASP7	ENSG00000165806	ENST00000429617,ENST00000369318	Both	5'End	non-coding	0.0156928	-0.141533	-0.0951446	0.136808	0	269
RGS3	ENSG00000138835	ENST00000374134,ENST00000490241	MF type	5'End	coding	2.14918e-07	-0.141231	0.671191	0.278077	1334	1851
LCP1	ENSG00000136167	ENST00000416500,ENST00000323076	Both	5'End	non-coding	0.00182586	0.140919	-0.0916881	-0.0198156	0	271
2002-02-28	ENSG00000145495	ENST00000449913,ENST00000274140	Both	3'End	non-coding	8.16856e-06	0.140675	0.0747365	-0.0341324	0	6427
PCNX	ENSG00000100731	ENST00000304743,ENST00000439984	Both	3'End	non-coding	0.000172165	-0.139526	-0.103808	0.0027466	0	5264
MECP2	ENSG00000169057	ENST00000303391,ENST00000453960	Both	3'End	non-coding	0.0127624	-0.138807	-0.0661127	-0.00756118	0	8661
MAPK6	ENSG00000069956	ENST00000261845,ENST00000558841	LPS effect	5'End	coding	0.0245549	0.138584	0.0154912	0.0499626	111	287
LANCL2	ENSG00000132434	ENST00000254770,ENST00000452107	Both	3'End	non-coding	0.0151126	-0.138379	-0.100775	-0.0032577	0	2214
BBX	ENSG00000114439	ENST00000415149,ENST00000406780	Both	5'End	non-coding	0.00618905	-0.13817	-0.131438	-0.156487	0	520
RNF135	ENSG00000181481	ENST00000328381,ENST00000324689	LPS effect	5'End	non-coding	0.00166996	-0.137906	-0.0165691	-0.0830852	0	822
QKI	ENSG00000112531	ENST00000361758,ENST00000453779	LPS effect	3'End	non-coding	0.00212753	0.137336	0.00622587	-0.0142969	0	6457
FBXW2	ENSG00000119402	ENST00000608872,ENST00000453291	Both	3'End	coding	0.0258835	-0.13728	-0.0613197	0.0273202	352	7937
ARHGEF3	ENSG00000163947	ENST00000296315,ENST00000496106	Both	5'End	coding	0.00222349	0.13682	-0.142808	0.227435	210	491
TIMM10B	ENSG00000132286	ENST00000254616,ENST00000530751	Both	3'End	non-coding	0.0159374	-0.134776	-0.254069	-0.139326	0	1881
TMEM167A	ENSG00000174695	ENST00000502346,ENST00000511118	Both	3'End	non-coding	0.0221688	-0.134441	-0.134512	0.0111603	0	3689
LATS1	ENSG00000131023	ENST00000543571,ENST00000392273	Both	3'End	coding	0.00327734	-0.134402	-0.0775468	-0.124418	1446	5119
FAM157B	ENSG00000233013	ENST00000446912,ENST00000540522	MF type	Internal	coding	0.00391685	-0.134385	0.404145	0.218085	408	408
JHDM1D	ENSG00000006459	ENST00000397560,ENST00000006967	LPS effect	3'End	coding	0.0311604	-0.13369	-0.00491225	-0.0021502	508	6856
MAP4K4	ENSG00000071054	ENST00000425019,ENST00000413150	Both	3'End	non-coding	0.000160262	0.133559	0.117105	-0.00133165	0	3191
MRAS	ENSG00000158186	ENST00000289104,ENST00000423968	Both	3'End	non-coding	0.00170866	-0.133306	-0.297133	-0.148136	0	2402
CLSTN1	ENSG00000171603	ENST00000435891,ENST00000361311	MF type	Internal	coding	1.15921e-07	-0.132496	0.462038	0.238831	57	57
UBXN2A	ENSG00000173960	ENST00000446425,ENST00000309033	Both	3'End	non-coding	0.0355403	0.132288	0.0777457	0.0385071	0	4089
PID1	ENSG00000153823	ENST00000392054,ENST00000392055	Interaction	Internal	coding	0.0298831	0.131783	0.139261	0.292424	123	211
RSF1	ENSG00000048649	ENST00000308488,ENST00000360355	Both	3'End	non-coding	0.0232689	-0.130744	-0.0596844	-0.035532	0	6234
RC3H2	ENSG00000056586	ENST00000373670,ENST00000498479	Both	3'End	non-coding	0.00154547	-0.130601	-0.195428	-0.16653	0	2999
LINC00152	ENSG00000222041	ENST00000331944,ENST00000414584	Both	Internal	coding	0.000869954	-0.128909	-0.0781677	-0.114675	310	310
SH3GLB1	ENSG00000097033	ENST00000370558,ENST00000535010	Both	3'End	non-coding	0.00275978	-0.128437	-0.0692646	0.0526824	0	4796
FOXK2	ENSG00000141568	ENST00000473637,ENST00000335255	Both	3'End	non-coding	0.0337119	0.127345	0.1214	0.012829	0	2215
SLC16A10	ENSG00000112394	ENST00000368851,ENST00000368850	Both	3'End	non-coding	0.00521125	0.127156	0.0509621	0.0133985	0	8174
ITGB1BP1	ENSG00000119185	ENST00000464228,ENST00000359712	LPS effect	5'End	non-coding	0.0121294	0.127041	-0.0253273	-0.0285622	0	900
TCEB3	ENSG00000011007	ENST00000418390,ENST00000609199	Both	3'End	non-coding	0.0123581	-0.126451	-0.106403	0.0586692	0	2166
BID	ENSG00000015475	ENST00000399774,ENST00000551952	LPS effect	3'End	non-coding	0.00152543	-0.126379	-0.014353	-0.033177	0	1381
ANKFY1	ENSG00000185722	ENST00000341657,ENST00000574367	Interaction	3'End	non-coding	2.23671e-05	-0.12635	-0.116472	-0.225128	0	2367
RC3H1	ENSG00000135870	ENST00000367696,ENST00000367694	Both	3'End	non-coding	0.000921813	-0.125234	-0.163701	-0.247479	0	7197
BAZ1A	ENSG00000198604	ENST00000358716,ENST00000382422	LPS effect	Internal	coding	5.34342e-05	-0.124982	-0.0158119	-0.00764338	96	96
FKBP14	ENSG00000106080	ENST00000222803,ENST00000412494	MF type	Internal	coding	0.0326444	-0.124504	-0.249197	-0.162916	8	92
RERE	ENSG00000142599	ENST00000377464,ENST00000476556	Interaction	3'End	non-coding	0.000121692	-0.124424	-0.12378	-0.246361	0	1687
ATP2A2	ENSG00000174437	ENST00000539276,ENST00000395494	LPS effect	3'End	non-coding	0.00805859	0.123712	0.038539	-0.0325617	0	3762
SSNA1	ENSG00000176101	ENST00000322310,ENST00000459860	Both	Internal	coding	0.00413113	0.122924	0.202312	0.0939572	287	287
RNF138	ENSG00000134758	ENST00000261593,ENST00000257190	LPS effect	Internal	coding	0.0399013	-0.122665	-0.0111448	0.0405725	282	282
CDCP1	ENSG00000163814	ENST00000296129,ENST00000425231	MF type	3'End	coding	1.09035e-05	-0.122649	-0.409345	-0.259198	1495	5104
NXT2	ENSG00000101888	ENST00000372107,ENST00000372106	LPS effect	5'End	non-coding	0.0113766	0.122598	-0.0481829	-0.121464	0	213
DDX6	ENSG00000110367	ENST00000264018,ENST00000534980	Both	3'End	non-coding	0.0103163	-0.121257	-0.202496	-0.0662304	0	1983
WDR36	ENSG00000134987	ENST00000506538,ENST00000513710	Both	3'End	non-coding	0.0207313	-0.120736	-0.33165	-0.0766682	0	3557
CCNYL1	ENSG00000163249	ENST00000392209,ENST00000295414	MF type	3'End	non-coding	0.0112248	0.120608	0.200869	0.0173006	0	1709
RASA4	ENSG00000105808	ENST00000262940,ENST00000461209	LPS effect	3'End	non-coding	0.000419481	-0.118138	-0.00453854	-0.0127829	0	2677
GTF2H2C	ENSG00000183474	ENST00000510979,ENST00000380729	Both	3'End	non-coding	0.00343455	-0.117955	-0.0880189	0.0280436	0	1242
LRCH4	ENSG00000077454	ENST00000485554,ENST00000310300	MF type	3'End	coding	0.000130722	-0.117355	0.366621	-0.0165043	303	991
2005-08-31	ENSG00000184640	ENST00000427177,ENST00000423034	Both	5'End	coding	0.00100331	0.117248	0.11645	-0.13916	131	565
MTMR1	ENSG00000063601	ENST00000445323,ENST00000544228	MF type	Internal	coding	0.0055924	-0.117114	0.3509	0.121422	24	24
METTL8	ENSG00000123600	ENST00000375258,ENST00000438609	Both	3'End	non-coding	0.00204762	-0.116974	-0.0580195	0.0515232	0	6512
PDE1B	ENSG00000123360	ENST00000243052,ENST00000394277	LPS effect	5'End	coding	0.0170233	-0.116419	0.0223074	-0.0376267	307	743
PPP2R4	ENSG00000119383	ENST00000393370,ENST00000423100	Both	5'End	coding	0.00286581	0.114601	0.0688256	-0.061164	786	1337
GOSR1	ENSG00000108587	ENST00000225724,ENST00000451249	Both	3'End	non-coding	0.00132445	-0.114585	-0.135727	0.0187126	0	4787
VEGFB	ENSG00000173511	ENST00000309422,ENST00000426086	MF type	5'End	non-coding	0.000213143	0.114568	-0.446784	0.312239	0	282
TBC1D17	ENSG00000104946	ENST00000596243,ENST00000600354	LPS effect	5'End	coding	0.00741727	-0.113194	-0.0243089	-0.0290879	3129	3129
ZKSCAN1	ENSG00000106261	ENST00000324306,ENST00000535170	Both	3'End	non-coding	0.00111518	-0.112958	-0.139111	-0.221268	0	4974
U2AF1	ENSG00000160201	ENST00000380276,ENST00000291552	LPS effect	Internal	coding	0.000570436	-0.111767	-0.0334946	0.0173913	134	134
SAMD4A	ENSG00000020577	ENST00000251091,ENST00000555192	LPS effect	Internal	coding	0.0245634	-0.111753	-0.0144387	-0.0135663	108	108
ST8SIA4	ENSG00000113532	ENST00000231461,ENST00000451528	LPS effect	3'End	coding	0.000209566	-0.111243	0.00354833	0.0141546	581	6521
PAPOLG	ENSG00000115421	ENST00000238714,ENST00000412217	LPS effect	3'End	non-coding	0.00199384	0.110928	0.0249201	-0.0233534	0	3122
SEMA4B	ENSG00000185033	ENST00000332496,ENST00000559792	Both	5'End	non-coding	0.00310678	0.110885	-0.0887118	0.151352	0	218
MYO9B	ENSG00000099331	ENST00000595618,ENST00000595641	MF type	Internal	coding	2.0929e-06	0.110571	-0.434343	-0.172641	59	60
GTPBP1	ENSG00000100226	ENST00000216044,ENST00000418601	LPS effect	Internal	coding	0.0133502	-0.110483	0.0055097	0.00068	112	112
GALNT2	ENSG00000143641	ENST00000366672,ENST00000543760	Both	3'End	non-coding	0.00782577	-0.110209	-0.156745	-0.0593837	0	2307
FAM122C	ENSG00000156500	ENST00000475361,ENST00000445123	Both	3'End	coding	0.00806991	0.110013	-0.0868687	0.0308969	2555	3970
FNIP2	ENSG00000052795	ENST00000264433,ENST00000512986	Both	5'End	coding	0.00372402	0.109735	-0.207321	0.154268	283	512
ENTPD4	ENSG00000197217	ENST00000358689,ENST00000417069	Both	3'End	non-coding	0.0361278	-0.109691	-0.278269	-0.0845859	0	3774
PDLIM5	ENSG00000163110	ENST00000317968,ENST00000542407	Both	3'End	non-coding	0.00366981	-0.109617	-0.205173	-0.140045	0	4037
IER2	ENSG00000160888	ENST00000292433,ENST00000588173	LPS effect	5'End	non-coding	0.00125054	0.109186	-0.00625137	0.0205419	0	1089
HMCES	ENSG00000183624	ENST00000383463,ENST00000389735	Both	3'End	non-coding	0.00275201	-0.108863	-0.103898	0.0228792	0	924
FPR2	ENSG00000171049	ENST00000600258,ENST00000340023	MF type	5'End	non-coding	0.0198425	-0.107494	-0.119159	0.198614	0	486
ZNF385A	ENSG00000161642	ENST00000394313,ENST00000338010	Both	5'End	coding	0.00518767	0.10685	0.142639	-0.19452	10	223
ZBTB7A	ENSG00000178951	ENST00000322357,ENST00000601588	LPS effect	3'End	non-coding	0.02874	-0.106217	-0.0311727	-0.0154643	0	3378
UBE2Z	ENSG00000159202	ENST00000360943,ENST00000506271	LPS effect	5'End	coding	0.00461217	-0.106091	-0.0142177	-0.0132712	934	1069
CCDC47	ENSG00000108588	ENST00000225726,ENST00000403162	Both	3'End	non-coding	0.000723546	-0.105309	-0.11073	0.0185719	0	1153
C2	ENSG00000166278	ENST00000299367,ENST00000418949	LPS effect	3'End	coding	7.94049e-06	-0.105006	-0.00382255	-0.0080269	1548	2484
GRAMD1A	ENSG00000089351	ENST00000317991,ENST00000424536	LPS effect	3'End	coding	0.000975463	0.104837	0.0255303	-0.0215026	1743	2238
MAP3K7CL	ENSG00000156265	ENST00000341618,ENST00000399928	MF type	5'End	coding	3.62578e-06	0.103499	0.877455	0.163198	440	1047
GPX3	ENSG00000211445	ENST00000388825,ENST00000520597	Both	5'End	coding	0.0328256	-0.10322	0.0701149	0.118816	696	788
RAP1GDS1	ENSG00000138698	ENST00000408927,ENST00000453712	Both	3'End	non-coding	0.00654613	-0.102896	-0.103604	-0.0093501	0	1195
ACOX1	ENSG00000161533	ENST00000293217,ENST00000572047	Both	3'End	non-coding	0.0101407	-0.102135	-0.124226	-0.0148814	0	4957
PSD3	ENSG00000156011	ENST00000327040,ENST00000518963	Both	3'End	coding	0.00129286	-0.102027	-0.152473	-0.185332	1209	9651
NPLOC4	ENSG00000182446	ENST00000331134,ENST00000574344	Both	3'End	coding	0.000510061	-0.101736	-0.179687	-0.15928	1109	3481
MALT1	ENSG00000172175	ENST00000348428,ENST00000345724	MF type	Internal	coding	0.00840546	0.101531	-0.349908	0.00480522	33	33
FAM107B	ENSG00000065809	ENST00000378470,ENST00000471815	Both	3'End	coding	0.00127336	-0.101118	-0.0433772	-0.0575378	927	3560
PCYOX1	ENSG00000116005	ENST00000433351,ENST00000505044	MF type	3'End	non-coding	0.011466	-0.0979518	-0.224375	-0.19765	0	3611
FAM178A	ENSG00000119906	ENST00000238961,ENST00000370269	Both	3'End	coding	0.0097681	-0.0972749	-0.0967816	-0.106691	111	3354
SFMBT2	ENSG00000198879	ENST00000361972,ENST00000397160	MF type	5'End	non-coding	0.0273887	0.09698	0.506842	-0.0421253	0	184
FAH	ENSG00000103876	ENST00000261755,ENST00000559217	Both	5'End	coding	0.000220019	-0.0965576	-0.224917	-0.112534	1043	1120
RSAD2	ENSG00000134321	ENST00000442639,ENST00000382040	Both	5'End	coding	0.00481429	-0.0951949	-0.0952967	0.168981	488	700
RGP1	ENSG00000107185	ENST00000378078,ENST00000456972	MF type	3'End	non-coding	0.0265437	-0.0932022	-0.232166	-0.071536	0	5701
ETF1	ENSG00000120705	ENST00000360541,ENST00000503014	Both	3'End	non-coding	0.0014549	-0.0929747	-0.122311	-0.0187934	0	1891
FMNL3	ENSG00000161791	ENST00000335154,ENST00000352151	Both	Internal	coding	0.000135542	0.0917059	-0.208771	0.00465735	153	153
PDLIM7	ENSG00000196923	ENST00000355841,ENST00000355572	Interaction	3'End	coding	0.000362136	-0.0914616	-0.204497	-0.151875	899	1398
SNX24	ENSG00000064652	ENST00000261369,ENST00000506996	Interaction	3'End	coding	0.0098523	-0.0909677	-0.191202	-0.258934	106	1669
EPS15L1	ENSG00000127527	ENST00000535753,ENST00000597937	MF type	3'End	coding	0.0169384	-0.0904952	-0.232989	-0.0456189	489	2534
SNX4	ENSG00000114520	ENST00000251775,ENST00000471751	Both	3'End	non-coding	0.0158373	-0.0884102	-0.22764	0.0155287	0	1060
COMMD2	ENSG00000114744	ENST00000473414,ENST00000463077	Both	3'End	non-coding	0.0310302	-0.0882574	-0.137437	0.0593277	0	2956
MAN2A2	ENSG00000196547	ENST00000559717,ENST00000559341	Both	5'End	coding	0.00297629	0.0873404	-0.0730033	0.155118	2988	3447
OGFOD3	ENSG00000181396	ENST00000313056,ENST00000329197	Both	3'End	non-coding	0.0259384	-0.0864188	-0.164938	0.0309459	0	2787
SERPINF1	ENSG00000132386	ENST00000254722,ENST00000572048	MF type	5'End	coding	2.06248e-07	0.0863388	-0.724928	0.121367	439	755
FAM126A	ENSG00000122591	ENST00000432176,ENST00000498833	MF type	Internal	coding	0.000118799	0.0851442	0.253544	-0.188854	215	215
YTHDF3	ENSG00000185728	ENST00000521674,ENST00000520640	Both	3'End	coding	0.000515294	-0.0840385	-0.147945	-0.100908	2619	2619
ITGAE	ENSG00000083457	ENST00000572179,ENST00000263087	MF type	Internal	coding	0.00760784	-0.0839057	-0.230123	-0.152098	96	96
C18orf8	ENSG00000141452	ENST00000269221,ENST00000589409	Both	Internal	coding	0.0327864	0.0837325	-0.0800865	0.107171	89	89
ITGAE	ENSG00000083457	ENST00000572179,ENST00000263087	MF type	5'End	coding	4.1212e-08	-0.0832285	-0.265371	-0.166277	3177	3276
DICER1	ENSG00000100697	ENST00000527414,ENST00000393063	Both	5'End	non-coding	0.00833056	0.0831589	0.0754245	0.145378	0	325
TNIK	ENSG00000154310	ENST00000436636,ENST00000475336	MF type	3'End	non-coding	0.00109713	-0.0829187	-0.326324	-0.0275665	0	2542
HSBP1	ENSG00000230989	ENST00000433866,ENST00000569301	Both	3'End	non-coding	0.000486956	-0.0826827	-0.107538	-0.00833395	0	1331
MMP19	ENSG00000123342	ENST00000548882,ENST00000322569	Interaction	3'End	non-coding	0.000937566	-0.0819546	-0.0637761	0.113281	0	993
2004-08-31	ENSG00000164402	ENST00000378719,ENST00000296873	MF type	3'End	coding	0.000147661	-0.0808405	0.362467	0.118243	170	4185
LONP2	ENSG00000102910	ENST00000285737,ENST00000535754	Both	3'End	non-coding	4.7716e-05	-0.0775162	-0.11791	-0.00589285	0	5450
PGM3	ENSG00000013375	ENST00000513973,ENST00000283977	Both	3'End	non-coding	0.0028276	-0.0769562	-0.131785	-0.0255293	0	3655
AP2S1	ENSG00000042753	ENST00000601498,ENST00000263270	Both	5'End	coding	0.000492559	-0.0751483	-0.222786	-0.0628532	54	412
PELO	ENSG00000152684	ENST00000274311,ENST00000506949	Both	Internal	coding	0.00650191	-0.0750274	0.0878195	0.114915	726	1236
CELF2	ENSG00000048740	ENST00000354440,ENST00000450189	MF type	5'End	coding	0.00167077	-0.0749684	0.575055	-0.00945402	74	522
MYO9B	ENSG00000099331	ENST00000595618,ENST00000595641	Both	3'End	non-coding	0.00121766	-0.0747857	-0.105599	-0.147817	0	1196
EIF6	ENSG00000242372	ENST00000374436,ENST00000374450	Both	5'End	non-coding	0.0423946	-0.0746036	-0.12388	0.0295492	0	483
TMEM39A	ENSG00000176142	ENST00000319172,ENST00000468676	MF type	3'End	coding	0.0170989	-0.0743465	-0.260363	0.0211599	892	3373
RPS6KB1	ENSG00000108443	ENST00000225577,ENST00000393021	Both	3'End	non-coding	0.0061533	-0.073947	-0.140225	0.0340925	0	3383
BCLAF1	ENSG00000029363	ENST00000527536,ENST00000392348	Both	3'End	non-coding	1.21926e-05	-0.0737973	-0.209072	-0.101676	0	2524
MPDU1	ENSG00000129255	ENST00000582151,ENST00000250124	Both	3'End	coding	0.0144385	-0.0735169	0.113762	-0.0885433	697	1573
ARHGAP17	ENSG00000140750	ENST00000289968,ENST00000303665	MF type	Internal	coding	0.0026811	0.0729566	-0.304909	-0.0664257	234	234
RBM42	ENSG00000126254	ENST00000262633,ENST00000360475	Both	Internal	coding	0.0197503	0.0728357	0.118908	-0.0309171	87	87
ITGA6	ENSG00000091409	ENST00000264107,ENST00000409080	MF type	Internal	coding	1.18351e-05	0.0725066	0.264344	-0.0797284	108	130
PRRC2B	ENSG00000130723	ENST00000405995,ENST00000458550	MF type	3'End	non-coding	1.35365e-06	-0.0724459	-0.215716	-0.135694	0	3874
GOLIM4	ENSG00000173905	ENST00000470487,ENST00000309027	MF type	Internal	coding	4.53755e-07	0.0719275	-0.478505	0.051077	84	84
PAM	ENSG00000145730	ENST00000348126,ENST00000379799	MF type	Internal	coding	0.0150741	0.0712379	0.147403	-0.0831422	528	528
TNS1	ENSG00000079308	ENST00000171887,ENST00000413280	MF type	5'End	non-coding	5.66317e-05	-0.0704116	0.307083	0.151187	0	434
ZDHHC7	ENSG00000153786	ENST00000313732,ENST00000564466	Both	Internal	coding	0.00607693	-0.0700878	-0.150382	-0.0791936	111	111
OPA3	ENSG00000125741	ENST00000323060,ENST00000263275	MF type	3'End	coding	0.00157133	0.0698896	-0.17141	-0.105716	799	9661
RALGAPB	ENSG00000170471	ENST00000397042,ENST00000537204	Both	3'End	coding	0.0251037	-0.0690718	-0.0917689	-0.146732	2797	6689
SIDT2	ENSG00000149577	ENST00000324225,ENST00000524988	Both	5'End	coding	3.68994e-08	-0.0687239	-0.165308	-0.135988	1422	1953
PLS3	ENSG00000102024	ENST00000355899,ENST00000420625	MF type	5'End	non-coding	0.000903514	-0.0684927	-0.654468	-0.073212	0	205
PCSK7	ENSG00000160613	ENST00000320934,ENST00000524507	MF type	3'End	coding	1.87948e-06	-0.0671281	-0.287475	-0.131936	2019	3679
SPON2	ENSG00000159674	ENST00000290902,ENST00000431380	MF type	5'End	non-coding	1.28156e-06	-0.0657497	-0.632402	0.263665	0	307
SCN1B	ENSG00000105711	ENST00000262631,ENST00000602150	MF type	Internal	coding	1.16835e-06	0.0635261	-0.20339	0.124741	376	376
ACAT2	ENSG00000120437	ENST00000472052,ENST00000541436	MF type	3'End	non-coding	0.0158371	-0.0624864	0.290103	0.121982	0	66
VPS54	ENSG00000143952	ENST00000409558,ENST00000272322	MF type	3'End	non-coding	0.00831226	-0.0618969	-0.172903	-0.0066227	0	910
UBL4A	ENSG00000102178	ENST00000369660,ENST00000421431	MF type	3'End	non-coding	0.024519	-0.0617736	-0.24052	-0.139393	0	566
SLC39A11	ENSG00000133195	ENST00000255559,ENST00000582769	Interaction	5'End	coding	3.74008e-05	-0.0616858	-0.283701	-0.139062	339	443
APPBP2	ENSG00000062725	ENST00000083182,ENST00000589341	MF type	3'End	coding	0.00905638	-0.0616036	-0.208335	-0.0346712	165	4587
ARL1	ENSG00000120805	ENST00000261636,ENST00000536227	Both	3'End	non-coding	0.0245952	-0.0606225	-0.138881	-0.071215	0	1824
SP1	ENSG00000185591	ENST00000327443,ENST00000426431	MF type	3'End	non-coding	0.00153522	0.0605509	0.131411	0.120733	0	4816
LTB4R	ENSG00000213903	ENST00000345363,ENST00000396782	MF type	5'End	non-coding	3.87674e-05	0.059697	0.619234	-0.0133804	0	623
CDK2AP1	ENSG00000111328	ENST00000261692,ENST00000535796	Both	5'End	coding	0.0042201	0.0596492	-0.137094	0.108316	55	693
AGPAT3	ENSG00000160216	ENST00000291572,ENST00000398061	Both	3'End	non-coding	0.000181529	-0.0594339	-0.149722	0.0004862	0	1863
PPP1R12A	ENSG00000058272	ENST00000450142,ENST00000547330	MF type	Internal	coding	0.000591247	0.0586852	-0.286481	-0.0430856	177	177
VCAN	ENSG00000038427	ENST00000265077,ENST00000343200	MF type	Internal	coding	1.1956e-05	-0.057721	-0.206722	0.100656	2961	2961
PLD1	ENSG00000075651	ENST00000351298,ENST00000340989	MF type	3'End	coding	0.00846306	-0.0576708	-0.176232	-0.1566	377	2629
MAFF	ENSG00000185022	ENST00000338483,ENST00000407965	Both	5'End	non-coding	0.0147817	0.0561348	-0.106271	0.0927616	0	503
ZC3H12C	ENSG00000149289	ENST00000278590,ENST00000528673	Both	3'End	non-coding	0.0355264	-0.0540163	-0.0834594	-0.109816	0	5907
HN1L	ENSG00000206053	ENST00000248098,ENST00000562684	MF type	3'End	non-coding	0.0258626	-0.0536538	-0.135302	-0.06428	0	596
INF2	ENSG00000203485	ENST00000330634,ENST00000392634	MF type	Internal	coding	0.000275654	-0.0530842	-0.301412	-0.0335563	56	57
INTS9	ENSG00000104299	ENST00000521022,ENST00000519578	Both	5'End	coding	0.00302004	0.0514029	-0.0629746	0.104077	1568	1650
ECE1	ENSG00000117298	ENST00000415912,ENST00000264205	MF type	3'End	non-coding	0.0305386	-0.0504248	-0.30992	-0.00606915	0	2690
ARHGEF1	ENSG00000076928	ENST00000354532,ENST00000599846	MF type	Internal	coding	0.000844169	0.0491133	-0.18852	0.0263451	168	168
TAGLN	ENSG00000149591	ENST00000392951,ENST00000532870	MF type	5'End	non-coding	1.4503e-08	-0.048336	-0.558035	-0.09278	0	1241
TRAM1	ENSG00000067167	ENST00000262213,ENST00000536748	MF type	3'End	non-coding	1.15162e-05	-0.0479095	-0.11493	-0.0946086	0	1410
SPATS2L	ENSG00000196141	ENST00000360760,ENST00000409140	MF type	Internal	coding	0.000341178	-0.0477571	0.146382	0.0140827	207	207
VMA21	ENSG00000160131	ENST00000477649,ENST00000330374	MF type	3'End	non-coding	0.00965121	0.047601	0.233541	-0.0031249	0	4207
CUTA	ENSG00000112514	ENST00000607266,ENST00000440279	MF type	Internal	non-coding	0.00691475	0.0468228	0.230075	0.0893836	0	173
PTS	ENSG00000150787	ENST00000280362,ENST00000528679	MF type	Internal	coding	0.00674065	0.0450228	-0.340223	0.123175	23	23
POLR2M	ENSG00000255529	ENST00000299638,ENST00000494490	MF type	3'End	non-coding	0.0434669	-0.0449882	-0.132265	-0.0355704	0	2675
DUSP23	ENSG00000158716	ENST00000368108,ENST00000368107	MF type	5'End	non-coding	0.0379116	0.043625	0.147189	0.0834609	0	130
FAM198B	ENSG00000164125	ENST00000585682,ENST00000296530	MF type	5'End	non-coding	0.0344561	0.0431626	0.135182	-0.0051697	0	581
DEPDC1	ENSG00000024526	ENST00000456315,ENST00000370966	MF type	Internal	coding	0.0265152	0.0428373	-0.106415	-0.0787333	852	852
WDR1	ENSG00000071127	ENST00000499869,ENST00000508079	MF type	3'End	coding	0.0236756	-0.0428193	-0.160017	-0.00548705	1110	2149
YIPF5	ENSG00000145817	ENST00000274496,ENST00000448443	MF type	3'End	non-coding	0.0296303	-0.0419729	-0.119684	0.00898071	0	1114
TUBB2B	ENSG00000137285	ENST00000259818,ENST00000473006	MF type	5'End	coding	0.0393354	-0.0391235	-0.304787	0.104015	231	423
FAR1	ENSG00000197601	ENST00000354817,ENST00000532701	MF type	3'End	coding	0.0178585	-0.0380014	-0.120566	-0.0710768	644	4216
ST6GAL1	ENSG00000073849	ENST00000169298,ENST00000423451	MF type	5'End	non-coding	0.0193608	0.0373257	-0.312981	-0.011113	0	531
MORC4	ENSG00000133131	ENST00000604604,ENST00000355610	MF type	3'End	coding	0.000771235	0.0372318	0.212579	-0.0797704	2510	5167
CAPG	ENSG00000042493	ENST00000263867,ENST00000409724	MF type	5'End	non-coding	0.00417914	-0.0367969	-0.205249	-0.0519922	0	328
MTHFR	ENSG00000177000	ENST00000376592,ENST00000376590	MF type	3'End	non-coding	0.0142449	-0.0363243	-0.160791	-0.0671246	0	880
CAMK2D	ENSG00000145349	ENST00000394524,ENST00000514328	MF type	Internal	coding	0.0257433	-0.0357726	-0.341153	-0.12886	3	3
FAM126A	ENSG00000122591	ENST00000432176,ENST00000498833	MF type	3'End	coding	0.0084639	-0.0355448	-0.273029	0.0878275	394	4724
SPG7	ENSG00000197912	ENST00000268704,ENST00000341316	MF type	3'End	coding	0.00587781	-0.0352829	-0.135271	-0.0145827	1210	2694
WLS	ENSG00000116729	ENST00000262348,ENST00000540432	MF type	3'End	coding	0.00616041	-0.0349542	-0.201026	-0.0241635	232	1273
PRKCSH	ENSG00000130175	ENST00000586486,ENST00000252455	MF type	Internal	coding	0.0226953	-0.0347409	0.105379	-0.0134382	51	722
CCDC149	ENSG00000181982	ENST00000504487,ENST00000389609	Interaction	3'End	non-coding	0.0306117	-0.033508	-0.354415	-0.414489	0	1879
FGFR1OP2	ENSG00000111790	ENST00000229395,ENST00000546072	MF type	3'End	coding	0.00108033	0.0327597	-0.201679	0.0138454	261	2290
SLC7A7	ENSG00000155465	ENST00000555702,ENST00000397528	MF type	5'End	non-coding	0.000837798	0.0325329	-0.104258	-0.0279088	0	242
KDM5C	ENSG00000126012	ENST00000375401,ENST00000375379	MF type	3'End	non-coding	9.44201e-05	0.0321718	-0.163224	0.0277665	0	777
SLC44A1	ENSG00000070214	ENST00000374720,ENST00000374724	MF type	3'End	coding	0.000483333	0.0321531	-0.144447	-0.0784387	39	9205
TSC22D1	ENSG00000102804	ENST00000458659,ENST00000261489	MF type	5'End	coding	0.000372448	-0.0320438	-0.17799	0.0960333	3037	3745
FBXO3	ENSG00000110429	ENST00000265651,ENST00000448981	MF type	3'End	coding	0.0102039	0.0308087	-0.231268	0.0522789	186	1526
LHFPL2	ENSG00000145685	ENST00000515007,ENST00000380345	MF type	5'End	non-coding	1.2371e-08	0.0306743	0.33189	-0.0734158	0	617
IFRD1	ENSG00000006652	ENST00000005558,ENST00000403825	MF type	3'End	non-coding	0.017862	0.0302361	0.112853	0.0517054	0	665
RP11-290F20.3	ENSG00000224397	ENST00000425497,ENST00000422459	MF type	5'End	coding	0.00324202	-0.030227	0.331694	0.0728084	342	342
ATP1B1	ENSG00000143153	ENST00000367816,ENST00000367815	MF type	3'End	non-coding	0.00248562	-0.0284899	-0.183975	-0.0953303	0	703
PLEC	ENSG00000178209	ENST00000345136,ENST00000322810	MF type	5'End	coding	0.000477537	0.0284603	-0.109911	0.0376195	635	934
DNAJB2	ENSG00000135924	ENST00000336576,ENST00000392086	MF type	Internal	coding	0.00868765	0.0269708	-0.112789	-0.0360038	152	1151
NDEL1	ENSG00000166579	ENST00000334527,ENST00000402554	MF type	Internal	coding	0.000446378	0.0257707	0.131559	-0.0320566	35	35
MYO7A	ENSG00000137474	ENST00000409893,ENST00000458169	Interaction	3'End	coding	0.000770485	-0.0247286	0.106489	-0.0276398	3062	3851
MAPK13	ENSG00000156711	ENST00000211287,ENST00000490334	MF type	5'End	coding	0.0207084	-0.0245478	0.159513	0.04089	408	670
RACGAP1	ENSG00000161800	ENST00000312377,ENST00000551016	MF type	3'End	non-coding	0.00727146	-0.0236842	-0.153402	-0.0397493	0	817
RNH1	ENSG00000023191	ENST00000397604,ENST00000533410	MF type	Internal	non-coding	0.00171605	0.0223846	-0.157803	0.0301703	0	173
TADA2B	ENSG00000173011	ENST00000310074,ENST00000512388	MF type	3'End	non-coding	0.00981491	-0.021789	-0.161976	-0.0474089	0	2638
CLINT1	ENSG00000113282	ENST00000411809,ENST00000523908	MF type	3'End	non-coding	0.0246292	-0.0208158	-0.110243	-0.0396305	0	1116
LTA4H	ENSG00000111144	ENST00000228740,ENST00000413268	MF type	Internal	coding	0.00122653	-0.0206313	-0.121488	-0.032989	83	83
CLK4	ENSG00000113240	ENST00000316308,ENST00000519583	MF type	Internal	coding	0.0370281	0.0206109	-0.124464	0.0737358	1575	1575
TMEM87B	ENSG00000153214	ENST00000283206,ENST00000463427	MF type	3'End	coding	0.0289345	-0.0204489	-0.121698	-0.0361307	262	3437
KIAA1468	ENSG00000134444	ENST00000256858,ENST00000398130	MF type	Internal	coding	0.000153925	-0.0203185	-0.263308	0.019293	268	268
ANKRD11	ENSG00000167522	ENST00000301030,ENST00000567736	MF type	3'End	coding	0.00634911	-0.0188844	-0.19684	-0.0590212	9853	10701
MMP24-AS1	ENSG00000126005	ENST00000435366,ENST00000424358	MF type	3'End	coding	0.000291142	-0.0187863	-0.229152	-0.0640955	805	805
USF1	ENSG00000158773	ENST00000368021,ENST00000472217	MF type	Internal	coding	0.0462736	0.0187548	0.131242	0.0309807	245	245
NET1	ENSG00000173848	ENST00000355029,ENST00000380359	MF type	5'End	coding	0.00356468	-0.0179857	0.345862	-0.106343	348	645
SSFA2	ENSG00000138434	ENST00000431877,ENST00000409136	MF type	5'End	coding	0.0204633	-0.0168087	0.116147	0.0377326	1499	1790
FOSL1	ENSG00000175592	ENST00000448083,ENST00000312562	MF type	3'End	non-coding	0.0141717	0.0165516	-0.188476	-0.0438358	0	171
KIF23	ENSG00000137807	ENST00000352331,ENST00000260363	MF type	Internal	coding	0.0118538	0.0155216	0.15832	0.114596	312	312
MARK3	ENSG00000075413	ENST00000303622,ENST00000554627	MF type	Internal	coding	0.00139688	0.0154884	0.107909	-0.0360532	120	120
RDX	ENSG00000137710	ENST00000343115,ENST00000544551	MF type	3'End	non-coding	0.00527479	-0.0147861	-0.117013	-0.0594882	0	2101
CHM	ENSG00000188419	ENST00000357749,ENST00000467744	MF type	Internal	coding	0.00551874	0.0143978	0.172909	-0.0445299	1846	3381
HAUS6	ENSG00000147874	ENST00000380502,ENST00000380496	MF type	3'End	coding	0.0280227	-0.0143089	-0.112137	-0.0437913	73	4605
TSC22D3	ENSG00000157514	ENST00000372390,ENST00000372397	MF type	5'End	coding	0.0395315	0.014011	-0.196073	-0.0501424	122	677
ACP5	ENSG00000102575	ENST00000218758,ENST00000433365	MF type	5'End	non-coding	0.000291347	-0.013955	0.226584	0.0195924	0	277
PAM	ENSG00000145730	ENST00000348126,ENST00000379799	MF type	3'End	non-coding	0.00771073	-0.0137092	-0.271543	-0.0180719	0	119
MTHFS	ENSG00000136371	ENST00000258874,ENST00000559722	MF type	5'End	coding	0.0285057	-0.0136181	-0.239361	-0.0008282	336	397
MON2	ENSG00000061987	ENST00000393632,ENST00000393629	MF type	3'End	non-coding	0.00414148	-0.013008	-0.179185	-0.011092	0	2745
GPATCH2	ENSG00000092978	ENST00000366935,ENST00000366934	MF type	3'End	coding	0.0343969	0.0129016	-0.175881	-0.0815823	522	6651
ECT2	ENSG00000114346	ENST00000232458,ENST00000392692	MF type	Internal	coding	0.00606054	-0.0125676	0.166824	-0.0204752	93	93
CTTN	ENSG00000085733	ENST00000346329,ENST00000301843	MF type	Internal	coding	2.38341e-09	-0.0124794	0.719335	-0.0065019	111	111
UAP1	ENSG00000117143	ENST00000367926,ENST00000367925	MF type	Internal	coding	0.000310451	0.0124765	0.542323	-0.0781659	51	51
TOR1AIP2	ENSG00000169905	ENST00000367612,ENST00000495650	MF type	3'End	coding	0.000755563	0.0123706	-0.157452	-0.0218968	2203	8588
IPO5	ENSG00000065150	ENST00000261574,ENST00000490680	MF type	3'End	non-coding	0.00337878	-0.012361	-0.111262	-0.0145775	0	2415
FBRSL1	ENSG00000112787	ENST00000434748,ENST00000539264	MF type	5'End	coding	0.00459669	0.0119165	0.177873	-0.0433805	829	1849
TCIRG1	ENSG00000110719	ENST00000265686,ENST00000533947	MF type	Internal	coding	0.0228876	-0.0119098	0.121044	0.064474	381	381
SHC1	ENSG00000160691	ENST00000448116,ENST00000368453	MF type	5'End	coding	5.58105e-07	-0.0102491	-0.403201	0.0219032	327	677
ACTN1	ENSG00000072110	ENST00000193403,ENST00000438964	MF type	5'End	non-coding	0.0435187	0.00986285	0.167855	0.0805467	0	178
GOLGA2	ENSG00000167110	ENST00000421699,ENST00000458730	MF type	Internal	coding	0.000213678	-0.00916245	0.249397	0.0799521	162	162
2007-08-31	ENSG00000138758	ENST00000264893,ENST00000502584	MF type	3'End	coding	0.0153263	-0.00910465	-0.159217	-0.0192683	20	5306
MRPL52	ENSG00000172590	ENST00000555345,ENST00000556840	MF type	Internal	non-coding	0.000459545	-0.00854798	-0.32565	-0.00166845	0	101
2002-08-31	ENSG00000125354	ENST00000489216,ENST00000343984	MF type	3'End	coding	0.0001039	0.00731357	0.199833	-0.0565203	29	1220
DDOST	ENSG00000244038	ENST00000602624,ENST00000375048	MF type	5'End	coding	9.67409e-05	0.00711668	-0.377264	-0.0644441	10	116
ARID2	ENSG00000189079	ENST00000334344,ENST00000422737	MF type	3'End	coding	0.00599274	-0.00709178	-0.217638	-0.048966	149	3304
DNM2	ENSG00000079805	ENST00000585892,ENST00000359692	MF type	Internal	coding	3.51377e-05	-0.00599583	0.223844	0.0327109	15	15
FN1	ENSG00000115414	ENST00000357867,ENST00000443816	MF type	Internal	coding	2.94399e-08	-0.00514874	0.152144	7.4275e-05	267	267
LRRFIP1	ENSG00000124831	ENST00000289175,ENST00000244815	MF type	3'End	non-coding	0.00182506	0.0050457	0.183177	0.0422234	0	636
MBNL1	ENSG00000152601	ENST00000324210,ENST00000463374	MF type	Internal	coding	0.000648251	0.00485567	0.105462	-0.0313241	90	90
UGGT1	ENSG00000136731	ENST00000259253,ENST00000488439	MF type	Internal	coding	4.36443e-05	-0.00481263	-0.250566	-0.00846675	24	24
TAGLN	ENSG00000149591	ENST00000392951,ENST00000532870	MF type	3'End	non-coding	0.00464273	0.0046482	0.458652	-0.055324	0	221
EPG5	ENSG00000152223	ENST00000590854,ENST00000282041	MF type	5'End	coding	0.0164279	0.00332714	-0.133636	-0.00291704	6227	6262
PSMC5	ENSG00000087191	ENST00000310144,ENST00000375812	MF type	5'End	coding	0.00712736	-0.00332308	0.140497	0.0259954	24	535
CALM3	ENSG00000160014	ENST00000291295,ENST00000477244	MF type	5'End	non-coding	0.0143551	0.00314868	-0.346823	0.00016585	0	73
C1orf63	ENSG00000117616	ENST00000498238,ENST00000566395	MF type	5'End	coding	0.0031836	-0.00281565	0.263277	0.0081557	640	640
IQSEC1	ENSG00000144711	ENST00000273221,ENST00000450726	Interaction	5'End	coding	0.014801	-0.00263808	-0.334732	-0.257194	131	348
EPB41L2	ENSG00000079819	ENST00000337057,ENST00000529208	MF type	Internal	coding	0.00199724	0.00250527	-0.125489	0.00248214	210	210
ACLY	ENSG00000131473	ENST00000352035,ENST00000353196	MF type	Internal	coding	0.000132525	-0.00200632	0.178641	-0.0561601	30	30
DIAPH1	ENSG00000131504	ENST00000389057,ENST00000398557	MF type	Internal	coding	4.7381e-05	0.00193257	0.290129	-0.00854235	27	27
LPL	ENSG00000175445	ENST00000522701,ENST00000311322	MF type	3'End	coding	0.00682749	0.00162874	0.113312	0.0715542	1111	3059

## Sheet: Table S6
Supplementary Table S6: Purity of iPS-derived macrophages.
Percentage of cells expressing each of the five surface markers in stained and unstained populations measured by flow cytometry.
Macrophages were differentiated from three different iPS cell lines (FSPS10C, FSPS11B and S7RE). Raw data is shown on Supplementary Fig. S5.
	FSPS10C	FSPS10C	FSPS11B	FSPS11B	S7RE	S7RE
Marker	unstained	stained	unstained	stained	unstained	stained
CD14	1.77	98.6	2.04	90.4	1.57	91.2
CD206	1.01	99.5	1.86	85.1
CD4	1.91	99.5	1.96	92.8	2.09	92.9
CD32	2.14	94.8			2.12	87.6
CD163	1.91	74.1	2.02	92	2.09	85.6

## Sheet: Table S7
Supplementary Table S7: General information about the RNA-Seq samples.
sample_id	donor	tissue	treatment	aligned_fragments	cell_count*
S7_RE15	S7RE	IPS	ctrl	83280070
S7_RE11	S7RE	IPS	ctrl	72411619
S4_SF5	S4SF	IPS	ctrl	72167859
S4_SF3	S4SF	IPS	ctrl	72427265
S5_SF1	S5SF	IPS	ctrl	90998616
S5_SF3	S5SF	IPS	ctrl	83746320
CRL1_ctrl	CRL1	IPSDM	ctrl	47052432
S7RE_ctrl	S7RE	IPSDM	ctrl	25322078	1000000
FSPS10C_ctrl	FSPS10C	IPSDM	ctrl	23443481	450000
FSPS11B_ctrl	FSPS11B	IPSDM	ctrl	19933949	480000
CRL1_LPS	CRL1	IPSDM	LPS	33985920
S7RE_LPS	S7RE	IPSDM	LPS	24349911	930000
FSPS10C_LPS	FSPS10C	IPSDM	LPS	24570506	500000
FSPS11B_LPS	FSPS11B	IPSDM	LPS	24394255	490000
B1_ctrl	B1	MDM	ctrl	23381545
B4_ctrl	B4	MDM	ctrl	47790764
B5_ctrl	B5	MDM	ctrl	26056124
B2_ctrl	B2	MDM	ctrl	20901894
B3_ctrl	B3	MDM	ctrl	26059134
B1_LPS	B1	MDM	LPS	20748290
B4_LPS	B4	MDM	LPS	25538994
B5_LPS	B5	MDM	LPS	56227352
B2_LPS	B2	MDM	LPS	24456569
B3_LPS	B3	MDM	LPS	24075743
*Macrophage cell count is not very accurate, because we were not able to detach all cells.
